# Supplementary material for: Data generation and modeling during COVID-19: utility, barriers, and priorities for future investments in public health response
Source: Front Public Health. 2026 Feb 23;14:1718094. doi: 10.3389/fpubh.2026.1718094 (PMC12968176; doi:10.3389/fpubh.2026.1718094)
Supplement: SUPPLEMENTARY Data Sheet 3 — Aggregated Survey Data. This JSON file contains aggregate survey response data. [file Data_Sheet_3.zip]

Archive with 2 entries (2 files):
- Aggregated Survey Data.json
- __MACOSX/._Aggregated Survey Data.json
