# Supplementary material for: Data generation and modeling during COVID-19: utility, barriers, and priorities for future investments in public health response
Source: Front Public Health. 2026 Feb 23;14:1718094. doi: 10.3389/fpubh.2026.1718094 (PMC12968176; doi:10.3389/fpubh.2026.1718094)
Supplement: SUPPLEMENTARY Data Sheet 3 — Aggregated Survey Data. This JSON file contains aggregate survey response data. [file Data_Sheet_3.zip › Aggregated Survey Data.json]

{
    "description": "This JSON file contains aggregated survey response data for all respondents and for the subgroups we analyze in the manuscript: public health institutions and academia. Data for questions that are open response or with a sample size less than 5 are withheld for privacy reasons, and we indicate the reason for witholding each question in this file.",
    "all_respondents": {
        "Q1": {
            "question_text": "Did you generate or use COVID-19 modeling, data, or surveillance tools for the US?",
            "sample_size": 114,
            "answer_data": {
                "Yes": {
                    "counts": "112",
                    "percentage": 0.98
                },
                "No": {
                    "counts": "2",
                    "percentage": 0.02
                }
            }
        },
        "Q2": {
            "question_text": "Are you a US resident?",
            "sample_size": 114,
            "answer_data": {
                "Yes": {
                    "counts": "112",
                    "percentage": 0.98
                },
                "No": {
                    "counts": "2",
                    "percentage": 0.02
                }
            }
        },
        "Q3": {
            "question_text": "Does your institution allow you to accept compensation, in the form of a $100 gift card, for completing this survey?\n\n(Federal or state employees often cannot accept payment or gifts)",
            "sample_size": 114,
            "answer_data": {
                "Yes": {
                    "counts": "97",
                    "percentage": 0.85
                },
                "No": {
                    "counts": "17",
                    "percentage": 0.15
                }
            }
        },
        "Q4": {
            "question_text": "Please enter your work email address. Use a .edu, .gov, or .org email if you have one in order to enable faster validation of your survey response.\n\n\n\nThis information will only be used to validate your response and send the gift card.",
            "withheld_reason": "open response"
        },
        "Q5": {
            "question_text": "Please enter your name.",
            "withheld_reason": "open response"
        },
        "Q6": {
            "question_text": "Please provide the name of the institution that is your primary affiliation.",
            "withheld_reason": "open response"
        },
        "Q7": {
            "question_text": "What type of institution are you primarily affiliated with?",
            "sample_size": 112,
            "answer_data": {
                "University": {
                    "counts": "69",
                    "percentage": 0.62
                },
                "State or local public health department": {
                    "counts": "17",
                    "percentage": 0.15
                },
                "Other for profit company": {
                    "counts": "9",
                    "percentage": 0.08
                },
                "Other nonprofit company": {
                    "counts": "6",
                    "percentage": 0.05
                },
                "Other government agency, contractor, or office involved in COVID-19 policymaking": {
                    "counts": "5",
                    "percentage": 0.04
                },
                "Healthcare institution": {
                    "counts": "5",
                    "percentage": 0.04
                },
                "Other, please specify": {
                    "counts": "3",
                    "percentage": 0.03
                },
                "CDC": {
                    "counts": "2",
                    "percentage": 0.02
                }
            }
        },
        "Q8": {
            "question_text": "Is your institution primarily doing COVID-19 research (e.g. academia) or response work (e.g. public health institutions, healthcare institutions)?",
            "sample_size": 112,
            "answer_data": {
                "Research": {
                    "counts": "79",
                    "percentage": 0.71
                },
                "Response": {
                    "counts": "33",
                    "percentage": 0.29
                }
            }
        },
        "Q9": {
            "question_text": "What type of healthcare institution are you affiliated with?",
            "sample_size": 5,
            "answer_data": {
                "Hospital": {
                    "counts": "3",
                    "percentage": 0.6
                },
                "Health clinic or outpatient care facility": {
                    "counts": "1",
                    "percentage": 0.2
                },
                "Other, please specify": {
                    "counts": "1",
                    "percentage": 0.2
                },
                "Other institution devoted to the care of sick, infirm, or aged person": {
                    "counts": "1",
                    "percentage": 0.2
                },
                "Rehabilitation facility": {
                    "counts": "0",
                    "percentage": 0.0
                },
                "Nursing home": {
                    "counts": "0",
                    "percentage": 0.0
                }
            }
        },
        "Q10": {
            "question_text": "Which level of government are you affiliated with?",
            "sample_size": 5,
            "answer_data": {
                "Other federal level, please specify": {
                    "counts": "3",
                    "percentage": 0.6
                },
                "US Department of Health and Human Services": {
                    "counts": "2",
                    "percentage": 0.4
                },
                "US Center for Disease Control": {
                    "counts": "1",
                    "percentage": 0.2
                },
                "President's office": {
                    "counts": "1",
                    "percentage": 0.2
                },
                "Mayor's office or equivalent": {
                    "counts": "0",
                    "percentage": 0.0
                },
                "Federal congress": {
                    "counts": "0",
                    "percentage": 0.0
                },
                "Federal courts": {
                    "counts": "0",
                    "percentage": 0.0
                },
                "Tribal jurisdiction": {
                    "counts": "0",
                    "percentage": 0.0
                },
                "Other executive branch department": {
                    "counts": "0",
                    "percentage": 0.0
                },
                "Other, please specify": {
                    "counts": "0",
                    "percentage": 0.0
                },
                "City council members or equivalent": {
                    "counts": "0",
                    "percentage": 0.0
                },
                "Other local level, please specify": {
                    "counts": "0",
                    "percentage": 0.0
                },
                "Local or municipal courts": {
                    "counts": "0",
                    "percentage": 0.0
                },
                "Governor's office": {
                    "counts": "0",
                    "percentage": 0.0
                },
                "State congress": {
                    "counts": "0",
                    "percentage": 0.0
                },
                "State courts": {
                    "counts": "0",
                    "percentage": 0.0
                },
                "Other state level, please specify": {
                    "counts": "0",
                    "percentage": 0.0
                }
            }
        },
        "Q11": {
            "question_text": "What is your job title or role at your institution?",
            "withheld_reason": "open response"
        },
        "Q12": {
            "question_text": "Are you willing to be contacted by the research team for follow-up questions on your responses?",
            "sample_size": 112,
            "answer_data": {
                "Yes": {
                    "counts": "104",
                    "percentage": 0.93
                },
                "No": {
                    "counts": "8",
                    "percentage": 0.07
                }
            }
        },
        "Q13": {
            "question_text": "What was your primary role in COVID-19 surveillance and response efforts?\n\n\n\nIf you work in academia, your default response would likely be 'building' unless your role included making decisions about response, such as determining university COVID-19 response policy.\n\n\nIf you work in a practice or response focused organization (public health institution, healthcare institution, etc.), your default response will likely be either 'using' or 'both'. An exception would be if your role was primarily focused on building models or datasets, and you were not making decisions or directing response efforts based on these tools.",
            "sample_size": 112,
            "answer_data": {
                "Building models, tools, and/or data sets": {
                    "counts": "82",
                    "percentage": 0.73
                },
                "I had significant involvement in both": {
                    "counts": "22",
                    "percentage": 0.2
                },
                "Using models, tools, and/or data sets": {
                    "counts": "8",
                    "percentage": 0.07
                }
            }
        },
        "Q14": {
            "question_text": "Before the COVID-19 pandemic, had you ever worked on public health-related projects?",
            "sample_size": 82,
            "answer_data": {
                "Yes, I had worked in epidemiology specifically": {
                    "counts": "39",
                    "percentage": 0.48
                },
                "No, I had not worked in public health": {
                    "counts": "24",
                    "percentage": 0.29
                },
                "Yes, I had worked in other fields in public health": {
                    "counts": "19",
                    "percentage": 0.23
                }
            }
        },
        "Q15": {
            "question_text": "To what extent did your COVID-19 work focus on the US?",
            "sample_size": 82,
            "answer_data": {
                "US only": {
                    "counts": "40",
                    "percentage": 0.49
                },
                "Mostly US, but some international": {
                    "counts": "28",
                    "percentage": 0.34
                },
                "Global, including US": {
                    "counts": "14",
                    "percentage": 0.17
                }
            }
        },
        "Q16": {
            "question_text": "Which of the following US COVID-19 research efforts did you engage in?\n\nSelect all that apply.",
            "sample_size": 82,
            "answer_data": {
                "Modeling or other forms of data analysis": {
                    "counts": "73",
                    "percentage": 0.89
                },
                "Data Aggregation: collecting and centralizing existing data for ease of access (e.g. JHU CSSE, Delphi Epidata API)": {
                    "counts": "31",
                    "percentage": 0.38
                },
                "Data Generation:  generating data that was not previously available (e.g. Facebook COVID-19 Trends and Impact Survey, sequencing to produce genomic data, conducting wastewater surveillance)": {
                    "counts": "27",
                    "percentage": 0.33
                }
            }
        },
        "Q17": {
            "question_text": "What kind of effort is your selected project?",
            "sample_size": 82,
            "answer_data": {
                "Modeling or other forms of data analysis": {
                    "counts": "63",
                    "percentage": 0.77
                },
                "Data Aggregation: collecting and centralizing existing data for ease of access": {
                    "counts": "11",
                    "percentage": 0.13
                },
                "Data Generation: generating data that was not previously available": {
                    "counts": "8",
                    "percentage": 0.1
                }
            }
        },
        "Q18": {
            "question_text": "In this survey, we want to capture only one response per project. To help us identify 'duplicate' responses (i.e., multiple people reporting about the same project), please provide a distinctive 1-2 sentence description of the project. \n\nFor example, 'We submitted a 1 to 4 week forecasting model for all US states to the US Forecasting hub with the model name JHU_CSSE-DECOM.'",
            "withheld_reason": "open response"
        },
        "Q19": {
            "question_text": "Please provide a link to your most recent publication or documentation on this project.",
            "withheld_reason": "open response"
        },
        "Q20": {
            "question_text": "How large was the team working on this project at its peak?",
            "sample_size": 82,
            "answer_data": {
                "3-5 people": {
                    "counts": "26",
                    "percentage": 0.32
                },
                "5-10 people": {
                    "counts": "17",
                    "percentage": 0.21
                },
                "Less than 3 people": {
                    "counts": "14",
                    "percentage": 0.17
                },
                "10-15 people": {
                    "counts": "9",
                    "percentage": 0.11
                },
                "15-30 people": {
                    "counts": "9",
                    "percentage": 0.11
                },
                "More than 30 people": {
                    "counts": "7",
                    "percentage": 0.09
                }
            }
        },
        "Q21": {
            "question_text": "Did this project receive funding?",
            "sample_size": 82,
            "answer_data": {
                "Funding was awarded specifically for this project": {
                    "counts": "44",
                    "percentage": 0.54
                },
                "Funding for other projects was reallocated towards this project": {
                    "counts": "29",
                    "percentage": 0.35
                },
                "No": {
                    "counts": "16",
                    "percentage": 0.2
                },
                "I don't know": {
                    "counts": "5",
                    "percentage": 0.06
                }
            }
        },
        "Q22": {
            "question_text": "How long was the gap between when you started working on this project and when you received funding?",
            "sample_size": 44,
            "answer_data": {
                "We were working on this project for more than 3 months before getting funding": {
                    "counts": "16",
                    "percentage": 0.36
                },
                "We were funded within 3 months of beginning this project": {
                    "counts": "15",
                    "percentage": 0.34
                },
                "We got funding before we began working on this project": {
                    "counts": "13",
                    "percentage": 0.3
                }
            }
        },
        "Q23": {
            "question_text": "Which of the following research objectives did your project address?",
            "sample_size": 62,
            "answer_data": {
                "To predict the near future": {
                    "counts": "42",
                    "percentage": 0.68
                },
                "To learn about the current situation and increase situational awareness": {
                    "counts": "39",
                    "percentage": 0.63
                },
                "To inform resource management (e.g. hospital capacity, medical supplies, testing capacity, vaccine allocation)": {
                    "counts": "36",
                    "percentage": 0.58
                },
                "To learn about the effectiveness of different policy interventions and/or surveillance systems": {
                    "counts": "31",
                    "percentage": 0.5
                },
                "To learn about possible long-term scenarios": {
                    "counts": "25",
                    "percentage": 0.4
                },
                "To communicate information about COVID-19 and/or risk reduction behaviors to the public": {
                    "counts": "22",
                    "percentage": 0.35
                },
                "To learn about factors that impact SARS-CoV-2 transmission": {
                    "counts": "19",
                    "percentage": 0.31
                },
                "To learn about the effectiveness of vaccination": {
                    "counts": "17",
                    "percentage": 0.27
                },
                "To obtain virus and transmission characteristics (e.g. transmissibility, infection fatality ratio, generation time, asymptomatic proportion of cases)": {
                    "counts": "15",
                    "percentage": 0.24
                },
                "To learn which populations are most at-risk": {
                    "counts": "12",
                    "percentage": 0.19
                },
                "Other, please specify": {
                    "counts": "3",
                    "percentage": 0.05
                }
            }
        },
        "Q24": {
            "question_text": "Which of the following types of modeling did your project include?",
            "sample_size": 63,
            "answer_data": {
                "Forecasting": {
                    "counts": "37",
                    "percentage": 0.59
                },
                "Projections": {
                    "counts": "33",
                    "percentage": 0.52
                },
                "Retrospective analysis": {
                    "counts": "23",
                    "percentage": 0.37
                },
                "Nowcasting": {
                    "counts": "22",
                    "percentage": 0.35
                },
                "Optimization": {
                    "counts": "20",
                    "percentage": 0.32
                },
                "Other, please specify": {
                    "counts": "2",
                    "percentage": 0.03
                }
            }
        },
        "Q25": {
            "question_text": "What types of methodologies did you use for this model?",
            "sample_size": 58,
            "answer_data": {
                "Compartmental (SIR and variations)": {
                    "counts": "41",
                    "percentage": 0.71
                },
                "Statistical": {
                    "counts": "34",
                    "percentage": 0.59
                },
                "Agent-based": {
                    "counts": "15",
                    "percentage": 0.26
                },
                "Other, please specify": {
                    "counts": "11",
                    "percentage": 0.19
                }
            }
        },
        "Q26": {
            "question_text": "Did you use any of the following statistical methods?",
            "sample_size": 58,
            "answer_data": {
                "Bayesian methods": {
                    "counts": "30",
                    "percentage": 0.52
                },
                "Regression": {
                    "counts": "29",
                    "percentage": 0.5
                },
                "Neural networks": {
                    "counts": "12",
                    "percentage": 0.21
                },
                "We did not use statistical methods": {
                    "counts": "8",
                    "percentage": 0.14
                },
                "Other, please specify": {
                    "counts": "6",
                    "percentage": 0.1
                },
                "Decision tree-based methods": {
                    "counts": "1",
                    "percentage": 0.02
                },
                "Support vector machines": {
                    "counts": "1",
                    "percentage": 0.02
                }
            }
        },
        "Q27": {
            "question_text": "What was your model's geographic resolution?",
            "sample_size": 63,
            "answer_data": {
                "State": {
                    "counts": "38",
                    "percentage": 0.6
                },
                "National": {
                    "counts": "21",
                    "percentage": 0.33
                },
                "County": {
                    "counts": "20",
                    "percentage": 0.32
                },
                "Smaller than county or city level (e.g. census tract)": {
                    "counts": "13",
                    "percentage": 0.21
                },
                "City or metropolitan area": {
                    "counts": "10",
                    "percentage": 0.16
                },
                "Other, please specify": {
                    "counts": "9",
                    "percentage": 0.14
                },
                "Regional (smaller than national, larger than state)": {
                    "counts": "4",
                    "percentage": 0.06
                }
            }
        },
        "Q28": {
            "question_text": "Which regions best describe your geographic coverage?",
            "withheld_reason": "sample size too small (<5)"
        },
        "Q29": {
            "question_text": "Which option best describes your state level geographic coverage?",
            "sample_size": 38,
            "answer_data": {
                "5 states or less": {
                    "counts": "14",
                    "percentage": 0.37
                },
                "All states, including territories (Puerto Rico, Guam, American Samoa, Northern Mariana Islands, etc.)": {
                    "counts": "10",
                    "percentage": 0.26
                },
                "All states, no territories": {
                    "counts": "8",
                    "percentage": 0.21
                },
                "All states and Puerto Rico": {
                    "counts": "3",
                    "percentage": 0.08
                },
                "Other, please specify": {
                    "counts": "3",
                    "percentage": 0.08
                },
                "States in certain regions of the US": {
                    "counts": "0",
                    "percentage": 0.0
                }
            }
        },
        "Q30": {
            "question_text": "Which regions best describe your state level geographic coverage?",
            "withheld_reason": "sample size too small (<5)"
        },
        "Q31": {
            "question_text": "Which US States?",
            "sample_size": 14,
            "answer_data": {
                "Florida": {
                    "counts": "2",
                    "percentage": 0.14
                },
                "Illinois": {
                    "counts": "2",
                    "percentage": 0.14
                },
                "Louisiana": {
                    "counts": "2",
                    "percentage": 0.14
                },
                "Arizona": {
                    "counts": "2",
                    "percentage": 0.14
                },
                "Oregon": {
                    "counts": "2",
                    "percentage": 0.14
                },
                "Colorado": {
                    "counts": "2",
                    "percentage": 0.14
                },
                "Minnesota": {
                    "counts": "1",
                    "percentage": 0.07
                },
                "Pennsylvania": {
                    "counts": "1",
                    "percentage": 0.07
                },
                "New York": {
                    "counts": "1",
                    "percentage": 0.07
                },
                "Maryland": {
                    "counts": "1",
                    "percentage": 0.07
                },
                "Wisconsin": {
                    "counts": "1",
                    "percentage": 0.07
                },
                "Utah": {
                    "counts": "1",
                    "percentage": 0.07
                },
                "New Mexico": {
                    "counts": "1",
                    "percentage": 0.07
                },
                "Washington": {
                    "counts": "1",
                    "percentage": 0.07
                },
                "Connecticut": {
                    "counts": "1",
                    "percentage": 0.07
                },
                "Indiana": {
                    "counts": "1",
                    "percentage": 0.07
                },
                "Hawaii": {
                    "counts": "0",
                    "percentage": 0.0
                },
                "Kansas": {
                    "counts": "0",
                    "percentage": 0.0
                },
                "Alabama": {
                    "counts": "0",
                    "percentage": 0.0
                },
                "Georgia": {
                    "counts": "0",
                    "percentage": 0.0
                },
                "Montana": {
                    "counts": "0",
                    "percentage": 0.0
                },
                "Missouri": {
                    "counts": "0",
                    "percentage": 0.0
                },
                "Mississippi": {
                    "counts": "0",
                    "percentage": 0.0
                },
                "Michigan": {
                    "counts": "0",
                    "percentage": 0.0
                },
                "Maine": {
                    "counts": "0",
                    "percentage": 0.0
                },
                "Massachusetts": {
                    "counts": "0",
                    "percentage": 0.0
                },
                "Kentucky": {
                    "counts": "0",
                    "percentage": 0.0
                },
                "Alaska": {
                    "counts": "0",
                    "percentage": 0.0
                },
                "Idaho": {
                    "counts": "0",
                    "percentage": 0.0
                },
                "Iowa": {
                    "counts": "0",
                    "percentage": 0.0
                },
                "Ohio": {
                    "counts": "0",
                    "percentage": 0.0
                },
                "New Jersey": {
                    "counts": "0",
                    "percentage": 0.0
                },
                "North Carolina": {
                    "counts": "0",
                    "percentage": 0.0
                },
                "Nevada": {
                    "counts": "0",
                    "percentage": 0.0
                },
                "New Hampshire": {
                    "counts": "0",
                    "percentage": 0.0
                },
                "Nebraska": {
                    "counts": "0",
                    "percentage": 0.0
                },
                "Rhode Island": {
                    "counts": "0",
                    "percentage": 0.0
                },
                "Puerto Rico": {
                    "counts": "0",
                    "percentage": 0.0
                },
                "Arkansas": {
                    "counts": "0",
                    "percentage": 0.0
                },
                "Oklahoma": {
                    "counts": "0",
                    "percentage": 0.0
                },
                "North Dakota": {
                    "counts": "0",
                    "percentage": 0.0
                },
                "Texas": {
                    "counts": "0",
                    "percentage": 0.0
                },
                "South Carolina": {
                    "counts": "0",
                    "percentage": 0.0
                },
                "South Dakota": {
                    "counts": "0",
                    "percentage": 0.0
                },
                "Virginia": {
                    "counts": "0",
                    "percentage": 0.0
                },
                "Vermont": {
                    "counts": "0",
                    "percentage": 0.0
                },
                "Tennessee": {
                    "counts": "0",
                    "percentage": 0.0
                },
                "California": {
                    "counts": "0",
                    "percentage": 0.0
                },
                "Wyoming": {
                    "counts": "0",
                    "percentage": 0.0
                },
                "West Virginia": {
                    "counts": "0",
                    "percentage": 0.0
                },
                "Delaware": {
                    "counts": "0",
                    "percentage": 0.0
                },
                "District of Columbia": {
                    "counts": "0",
                    "percentage": 0.0
                }
            }
        },
        "Q32": {
            "question_text": "Which option best describes your county level geographic coverage?",
            "sample_size": 20,
            "answer_data": {
                "All or most counties in 5 or less states": {
                    "counts": "7",
                    "percentage": 0.35
                },
                "All or most counties in the US and equivalent resolution in the territories": {
                    "counts": "5",
                    "percentage": 0.25
                },
                "All or most counties in the in US, excluding territories": {
                    "counts": "4",
                    "percentage": 0.2
                },
                "If less than 5 counties, please list the counties": {
                    "counts": "2",
                    "percentage": 0.1
                },
                "Other, please specify": {
                    "counts": "2",
                    "percentage": 0.1
                },
                "All or most counties in certain regions of the US": {
                    "counts": "0",
                    "percentage": 0.0
                }
            }
        },
        "Q33": {
            "question_text": "Which regions best describe your county level geographic coverage?",
            "withheld_reason": "sample size too small (<5)"
        },
        "Q34": {
            "question_text": "Which US states best describe your county level coverage?",
            "sample_size": 7,
            "answer_data": {
                "California": {
                    "counts": "2",
                    "percentage": 0.29
                },
                "Louisiana": {
                    "counts": "1",
                    "percentage": 0.14
                },
                "Oregon": {
                    "counts": "1",
                    "percentage": 0.14
                },
                "Illinois": {
                    "counts": "1",
                    "percentage": 0.14
                },
                "Colorado": {
                    "counts": "1",
                    "percentage": 0.14
                },
                "Washington": {
                    "counts": "1",
                    "percentage": 0.14
                },
                "Connecticut": {
                    "counts": "1",
                    "percentage": 0.14
                },
                "Indiana": {
                    "counts": "0",
                    "percentage": 0.0
                },
                "Hawaii": {
                    "counts": "0",
                    "percentage": 0.0
                },
                "Georgia": {
                    "counts": "0",
                    "percentage": 0.0
                },
                "Kentucky": {
                    "counts": "0",
                    "percentage": 0.0
                },
                "Alaska": {
                    "counts": "0",
                    "percentage": 0.0
                },
                "Maine": {
                    "counts": "0",
                    "percentage": 0.0
                },
                "Maryland": {
                    "counts": "0",
                    "percentage": 0.0
                },
                "Massachusetts": {
                    "counts": "0",
                    "percentage": 0.0
                },
                "Idaho": {
                    "counts": "0",
                    "percentage": 0.0
                },
                "Iowa": {
                    "counts": "0",
                    "percentage": 0.0
                },
                "Kansas": {
                    "counts": "0",
                    "percentage": 0.0
                },
                "Alabama": {
                    "counts": "0",
                    "percentage": 0.0
                },
                "Florida": {
                    "counts": "0",
                    "percentage": 0.0
                },
                "Montana": {
                    "counts": "0",
                    "percentage": 0.0
                },
                "Missouri": {
                    "counts": "0",
                    "percentage": 0.0
                },
                "Mississippi": {
                    "counts": "0",
                    "percentage": 0.0
                },
                "Minnesota": {
                    "counts": "0",
                    "percentage": 0.0
                },
                "Michigan": {
                    "counts": "0",
                    "percentage": 0.0
                },
                "Nebraska": {
                    "counts": "0",
                    "percentage": 0.0
                },
                "Arizona": {
                    "counts": "0",
                    "percentage": 0.0
                },
                "Nevada": {
                    "counts": "0",
                    "percentage": 0.0
                },
                "North Carolina": {
                    "counts": "0",
                    "percentage": 0.0
                },
                "North Dakota": {
                    "counts": "0",
                    "percentage": 0.0
                },
                "Ohio": {
                    "counts": "0",
                    "percentage": 0.0
                },
                "Oklahoma": {
                    "counts": "0",
                    "percentage": 0.0
                },
                "New Jersey": {
                    "counts": "0",
                    "percentage": 0.0
                },
                "New Mexico": {
                    "counts": "0",
                    "percentage": 0.0
                },
                "New York": {
                    "counts": "0",
                    "percentage": 0.0
                },
                "New Hampshire": {
                    "counts": "0",
                    "percentage": 0.0
                },
                "Rhode Island": {
                    "counts": "0",
                    "percentage": 0.0
                },
                "Puerto Rico": {
                    "counts": "0",
                    "percentage": 0.0
                },
                "Arkansas": {
                    "counts": "0",
                    "percentage": 0.0
                },
                "Pennsylvania": {
                    "counts": "0",
                    "percentage": 0.0
                },
                "Texas": {
                    "counts": "0",
                    "percentage": 0.0
                },
                "South Carolina": {
                    "counts": "0",
                    "percentage": 0.0
                },
                "Tennessee": {
                    "counts": "0",
                    "percentage": 0.0
                },
                "South Dakota": {
                    "counts": "0",
                    "percentage": 0.0
                },
                "Virginia": {
                    "counts": "0",
                    "percentage": 0.0
                },
                "Vermont": {
                    "counts": "0",
                    "percentage": 0.0
                },
                "Utah": {
                    "counts": "0",
                    "percentage": 0.0
                },
                "West Virginia": {
                    "counts": "0",
                    "percentage": 0.0
                },
                "Wyoming": {
                    "counts": "0",
                    "percentage": 0.0
                },
                "Wisconsin": {
                    "counts": "0",
                    "percentage": 0.0
                },
                "Delaware": {
                    "counts": "0",
                    "percentage": 0.0
                },
                "District of Columbia": {
                    "counts": "0",
                    "percentage": 0.0
                }
            }
        },
        "Q35": {
            "question_text": "Please briefly describe the geographic resolution and coverage of your model (e.g. Census tract level in Baltimore city)",
            "withheld_reason": "open response"
        },
        "Q36": {
            "question_text": "Did you explicitly model any of the following populations?",
            "sample_size": 63,
            "answer_data": {
                "None of the above": {
                    "counts": "35",
                    "percentage": 0.56
                },
                "Medical facilities": {
                    "counts": "10",
                    "percentage": 0.16
                },
                "Schools, excluding universities": {
                    "counts": "8",
                    "percentage": 0.13
                },
                "Universities": {
                    "counts": "7",
                    "percentage": 0.11
                },
                "Other, please specify": {
                    "counts": "5",
                    "percentage": 0.08
                },
                "Nursing homes": {
                    "counts": "5",
                    "percentage": 0.08
                },
                "Prisons": {
                    "counts": "3",
                    "percentage": 0.05
                },
                "Frontline workers (medical personnel) ": {
                    "counts": "2",
                    "percentage": 0.03
                },
                "Essential workers (non-medical personnel)": {
                    "counts": "1",
                    "percentage": 0.02
                }
            }
        },
        "Q37": {
            "question_text": "Which of the following data sources did you use for this modeling project?",
            "sample_size": 63,
            "answer_data": {
                "COVID-19 case or death data ": {
                    "counts": "56",
                    "percentage": 0.89
                },
                "COVID-19 hospitalizations data": {
                    "counts": "41",
                    "percentage": 0.65
                },
                "Vaccines allocated or administered data": {
                    "counts": "27",
                    "percentage": 0.43
                },
                "Mobility data ": {
                    "counts": "27",
                    "percentage": 0.43
                },
                "Testing data (e.g. number of tests, positivity rate) ": {
                    "counts": "24",
                    "percentage": 0.38
                },
                "COVID-19 response policy data": {
                    "counts": "18",
                    "percentage": 0.29
                },
                "Other epidemiological data (e.g. influenza, SARS-CoV-1) ": {
                    "counts": "16",
                    "percentage": 0.25
                },
                "Other demographic data ": {
                    "counts": "16",
                    "percentage": 0.25
                },
                "Other behavioral data (e.g. survey, social media or news sentiment analysis) ": {
                    "counts": "13",
                    "percentage": 0.21
                },
                "Serological surveillance data": {
                    "counts": "12",
                    "percentage": 0.19
                },
                "Electronic medical records or individual-level health data": {
                    "counts": "9",
                    "percentage": 0.14
                },
                "Other, please specify 1": {
                    "counts": "9",
                    "percentage": 0.14
                },
                "Other, please specify 2": {
                    "counts": "0",
                    "percentage": 0.0
                },
                "Other, please specify 3": {
                    "counts": "0",
                    "percentage": 0.0
                },
                "Genomic surveillance data (e.g. variant prevalence)": {
                    "counts": "9",
                    "percentage": 0.14
                },
                "Health risk factors data ": {
                    "counts": "9",
                    "percentage": 0.14
                },
                "Wastewater surveillance data": {
                    "counts": "7",
                    "percentage": 0.11
                },
                "Climate or environmental data (e.g. temperature, humidity)": {
                    "counts": "7",
                    "percentage": 0.11
                },
                "Consumer data (e.g. home test, mask, and disinfectant purchases) ": {
                    "counts": "2",
                    "percentage": 0.03
                }
            }
        },
        "Q38": {
            "question_text": "Rate the usefulness of each data type for your modeling work.",
            "answer_data": {
                "COVID-19 case or death data": {
                    "sample_size": "56",
                    "mean": 4.6,
                    "median": 5.0,
                    "counts": {
                        "2/A little useful": 1,
                        "3/Somewhat useful": 5,
                        "4/Very useful": 12,
                        "5/Extremely useful": 38
                    }
                },
                "Mobility data": {
                    "sample_size": "27",
                    "mean": 3.4,
                    "median": 3.0,
                    "counts": {
                        "1/Not at all useful": 1,
                        "2/A little useful": 4,
                        "3/Somewhat useful": 11,
                        "4/Very useful": 4,
                        "5/Extremely useful": 7
                    }
                },
                "Other behavioral data (e.g. survey, social media or news sentiment analysis)": {
                    "sample_size": "13",
                    "mean": 3.4,
                    "median": 4.0,
                    "counts": {
                        "1/Not at all useful": 1,
                        "2/A little useful": 3,
                        "3/Somewhat useful": 1,
                        "4/Very useful": 6,
                        "5/Extremely useful": 2
                    }
                },
                "COVID-19 response policy data": {
                    "sample_size": "18",
                    "mean": 3.5,
                    "median": 3.5,
                    "counts": {
                        "1/Not at all useful": 1,
                        "2/A little useful": 4,
                        "3/Somewhat useful": 4,
                        "4/Very useful": 3,
                        "5/Extremely useful": 6
                    }
                },
                "Climate or environmental data (e.g. temperature, humidity)": {
                    "sample_size": "7",
                    "mean": 3.0,
                    "median": 3.0,
                    "counts": {
                        "1/Not at all useful": 1,
                        "2/A little useful": 2,
                        "3/Somewhat useful": 2,
                        "5/Extremely useful": 2
                    }
                },
                "Consumer data (e.g. home test, mask, and disinfectant purchases)": {
                    "withheld_reason": "sample size too small (<5)"
                },
                "Health risk factors data": {
                    "sample_size": "9",
                    "mean": 3.7,
                    "median": 4.0,
                    "counts": {
                        "1/Not at all useful": 1,
                        "2/A little useful": 1,
                        "3/Somewhat useful": 2,
                        "4/Very useful": 1,
                        "5/Extremely useful": 4
                    }
                },
                "Other demographic data": {
                    "sample_size": "16",
                    "mean": 4.5,
                    "median": 5.0,
                    "counts": {
                        "3/Somewhat useful": 1,
                        "4/Very useful": 6,
                        "5/Extremely useful": 9
                    }
                },
                "COVID-19 hospitalizations data": {
                    "sample_size": "41",
                    "mean": 4.5,
                    "median": 5.0,
                    "counts": {
                        "3/Somewhat useful": 3,
                        "4/Very useful": 15,
                        "5/Extremely useful": 23
                    }
                },
                "Other epidemiological data (e.g. influenza, SARS-CoV-1)": {
                    "sample_size": "16",
                    "mean": 3.9,
                    "median": 4.0,
                    "counts": {
                        "1/Not at all useful": 1,
                        "2/A little useful": 1,
                        "3/Somewhat useful": 2,
                        "4/Very useful": 7,
                        "5/Extremely useful": 5
                    }
                },
                "Vaccines allocated or administered data": {
                    "sample_size": "27",
                    "mean": 4.4,
                    "median": 5.0,
                    "counts": {
                        "3/Somewhat useful": 4,
                        "4/Very useful": 7,
                        "5/Extremely useful": 16
                    }
                },
                "Testing data (e.g. number of tests, positivity rate)": {
                    "sample_size": "24",
                    "mean": 3.9,
                    "median": 4.0,
                    "counts": {
                        "2/A little useful": 1,
                        "3/Somewhat useful": 7,
                        "4/Very useful": 9,
                        "5/Extremely useful": 7
                    }
                },
                "Serological surveillance data": {
                    "sample_size": "12",
                    "mean": 4.4,
                    "median": 5.0,
                    "counts": {
                        "3/Somewhat useful": 2,
                        "4/Very useful": 3,
                        "5/Extremely useful": 7
                    }
                },
                "Electronic medical records or individual-level health data": {
                    "sample_size": "9",
                    "mean": 4.0,
                    "median": 5.0,
                    "counts": {
                        "2/A little useful": 2,
                        "3/Somewhat useful": 1,
                        "4/Very useful": 1,
                        "5/Extremely useful": 5
                    }
                },
                "Genomic surveillance data (e.g. variant prevalence)": {
                    "sample_size": "9",
                    "mean": 4.2,
                    "median": 4.0,
                    "counts": {
                        "3/Somewhat useful": 2,
                        "4/Very useful": 3,
                        "5/Extremely useful": 4
                    }
                },
                "Wastewater surveillance data": {
                    "sample_size": "7",
                    "mean": 3.3,
                    "median": 3.0,
                    "counts": {
                        "2/A little useful": 1,
                        "3/Somewhat useful": 4,
                        "4/Very useful": 1,
                        "5/Extremely useful": 1
                    }
                }
            }
        },
        "Q39": {
            "question_text": "Did you use datasets from any of the following sources?",
            "sample_size": 63,
            "answer_data": {
                "JHU CSSE COVID-19 case and death data or dashboard": {
                    "counts": "36",
                    "percentage": 0.57
                },
                "US Census": {
                    "counts": "28",
                    "percentage": 0.44
                },
                "Epidemiological data (e.g. cases or deaths, including for a particular sub-group such as prisons or colleges)": {
                    "counts": "22",
                    "percentage": 0.35
                },
                "HHS Hospitalization Data": {
                    "counts": "22",
                    "percentage": 0.35
                },
                "Vaccination data": {
                    "counts": "22",
                    "percentage": 0.35
                },
                "The COVID Tracking Project": {
                    "counts": "16",
                    "percentage": 0.25
                },
                "SafeGraph mobility data": {
                    "counts": "16",
                    "percentage": 0.25
                },
                "Community Mobility Reports": {
                    "counts": "15",
                    "percentage": 0.24
                },
                "Epidemiological data (e.g. cases, deaths)": {
                    "counts": "14",
                    "percentage": 0.22
                },
                "Testing data": {
                    "counts": "12",
                    "percentage": 0.19
                },
                "COVID-19 Trends and Impact Survey": {
                    "counts": "8",
                    "percentage": 0.13
                },
                "Policy/intervention data": {
                    "counts": "8",
                    "percentage": 0.13
                },
                "Seroprevalence data": {
                    "counts": "8",
                    "percentage": 0.13
                },
                "Other, please specify": {
                    "counts": "7",
                    "percentage": 0.11
                },
                "Mobility data": {
                    "counts": "7",
                    "percentage": 0.11
                },
                "Mask-wearing survey data": {
                    "counts": "6",
                    "percentage": 0.1
                },
                "GISAID variant tracker": {
                    "counts": "5",
                    "percentage": 0.08
                },
                "Oxford COVID-19 Government Response Tracker (OxCGRT)": {
                    "counts": "5",
                    "percentage": 0.08
                },
                "Delphi Epidata API (COVIDcast data, data about other diseases)": {
                    "counts": "5",
                    "percentage": 0.08
                },
                "None of the above": {
                    "counts": "5",
                    "percentage": 0.08
                },
                "Wastewater surveillance data": {
                    "counts": "4",
                    "percentage": 0.06
                },
                "Vaccine data": {
                    "counts": "4",
                    "percentage": 0.06
                },
                "Covariants.org": {
                    "counts": "3",
                    "percentage": 0.05
                },
                "Other data from Our World in Data": {
                    "counts": "3",
                    "percentage": 0.05
                },
                "Other data from CDC": {
                    "counts": "3",
                    "percentage": 0.05
                },
                "Search Trends": {
                    "counts": "3",
                    "percentage": 0.05
                },
                "Cuebiq mobility data": {
                    "counts": "2",
                    "percentage": 0.03
                },
                "Apple Mobility Trends Reports": {
                    "counts": "2",
                    "percentage": 0.03
                },
                "Real-time Assessment of Community Transmission (REACT) Studies - Imperial College London": {
                    "counts": "1",
                    "percentage": 0.02
                },
                "Other data from the New York Times": {
                    "counts": "0",
                    "percentage": 0.0
                },
                "Other data from Facebook": {
                    "counts": "0",
                    "percentage": 0.0
                },
                "Other data from Google": {
                    "counts": "0",
                    "percentage": 0.0
                },
                "Talus Analytics policy/intervention data (COVID AMP)": {
                    "counts": "0",
                    "percentage": 0.0
                }
            }
        },
        "Q40": {
            "question_text": "What portion of the data you used was publicly available?",
            "sample_size": 63,
            "answer_data": {
                "All": {
                    "counts": "30",
                    "percentage": 0.48
                },
                "Most": {
                    "counts": "18",
                    "percentage": 0.29
                },
                "Some, but less than half": {
                    "counts": "10",
                    "percentage": 0.16
                },
                "About half": {
                    "counts": "3",
                    "percentage": 0.05
                },
                "NaN": {
                    "counts": "2",
                    "percentage": 0.03
                }
            }
        },
        "Q41": {
            "question_text": "Would a higher quality dataset for any of the following inputs have a high potential to improve your model?",
            "sample_size": 63,
            "answer_data": {
                "COVID-19 case or death data ": {
                    "counts": "40",
                    "percentage": 0.63
                },
                "COVID-19 hospitalizations data": {
                    "counts": "31",
                    "percentage": 0.49
                },
                "Testing data (e.g. number of tests, positivity rate) ": {
                    "counts": "22",
                    "percentage": 0.35
                },
                "Serological surveillance data": {
                    "counts": "22",
                    "percentage": 0.35
                },
                "Mobility data ": {
                    "counts": "20",
                    "percentage": 0.32
                },
                "Other behavioral data (e.g. survey, social media or news sentiment analysis) ": {
                    "counts": "19",
                    "percentage": 0.3
                },
                "Vaccines allocated or administered data": {
                    "counts": "16",
                    "percentage": 0.25
                },
                "Wastewater surveillance data": {
                    "counts": "16",
                    "percentage": 0.25
                },
                "COVID-19 response policy data": {
                    "counts": "13",
                    "percentage": 0.21
                },
                "Other epidemiological data (e.g. influenza, SARS-CoV-1) ": {
                    "counts": "11",
                    "percentage": 0.17
                },
                "Electronic medical records or individual-level health data": {
                    "counts": "10",
                    "percentage": 0.16
                },
                "Genomic surveillance data (e.g. variant prevalence)": {
                    "counts": "8",
                    "percentage": 0.13
                },
                "Consumer data (e.g. home test, mask, and disinfectant purchases) ": {
                    "counts": "7",
                    "percentage": 0.11
                },
                "Other, please specify": {
                    "counts": "7",
                    "percentage": 0.11
                },
                "Other demographic data ": {
                    "counts": "7",
                    "percentage": 0.11
                },
                "Health risk factors data ": {
                    "counts": "6",
                    "percentage": 0.1
                },
                "Climate or environmental data (e.g. temperature, humidity)": {
                    "counts": "3",
                    "percentage": 0.05
                }
            }
        },
        "Q42": {
            "question_text": "Did you calibrate or fit your model to any of the above data?",
            "sample_size": 58,
            "answer_data": {
                "Yes, the model was statistically trained or fitted to data": {
                    "counts": "50",
                    "percentage": 0.86
                },
                "Other method of calibration or fitting": {
                    "counts": "5",
                    "percentage": 0.09
                },
                "No": {
                    "counts": "5",
                    "percentage": 0.09
                },
                "Yes, we performed posthoc calibration of outputs": {
                    "counts": "3",
                    "percentage": 0.05
                }
            }
        },
        "Q43": {
            "question_text": "Was your optimization model data-driven?",
            "sample_size": 20,
            "answer_data": {
                "Yes": {
                    "counts": "18",
                    "percentage": 0.9
                },
                "No": {
                    "counts": "2",
                    "percentage": 0.1
                }
            }
        },
        "Q44": {
            "question_text": "Please rate to what extent each  of the following challenges impacted your efforts to use data.",
            "sample_size": "63",
            "answer_data": {
                "Anomalies in data": {
                    "mean": 3.4,
                    "median": 4.0,
                    "counts": {
                        "1/Not impactful": 7,
                        "2/Slightly impactful": 9,
                        "3/Moderately impactful": 15,
                        "4/Impactful": 18,
                        "5/Strongly impactful": 14
                    }
                },
                "Lack of standardization in data definitions (e.g. across jurisdictions, over time)": {
                    "mean": 2.9,
                    "median": 3.0,
                    "counts": {
                        "1/Not impactful": 14,
                        "2/Slightly impactful": 8,
                        "3/Moderately impactful": 19,
                        "4/Impactful": 14,
                        "5/Strongly impactful": 8
                    }
                },
                "Sampling biases in the data": {
                    "mean": 3.0,
                    "median": 3.0,
                    "counts": {
                        "1/Not impactful": 12,
                        "2/Slightly impactful": 12,
                        "3/Moderately impactful": 13,
                        "4/Impactful": 16,
                        "5/Strongly impactful": 10
                    }
                },
                "Lack of documentation from data curators on how data was collected, anomalies in the data, etc.": {
                    "mean": 2.6,
                    "median": 3.0,
                    "counts": {
                        "1/Not impactful": 13,
                        "2/Slightly impactful": 14,
                        "3/Moderately impactful": 24,
                        "4/Impactful": 10,
                        "5/Strongly impactful": 2
                    }
                },
                "Incompleteness of data (missing values)": {
                    "mean": 3.4,
                    "median": 4.0,
                    "counts": {
                        "1/Not impactful": 8,
                        "2/Slightly impactful": 7,
                        "3/Moderately impactful": 13,
                        "4/Impactful": 20,
                        "5/Strongly impactful": 15
                    }
                },
                "Reporting frequency irregularities": {
                    "mean": 3.2,
                    "median": 3.0,
                    "counts": {
                        "1/Not impactful": 10,
                        "2/Slightly impactful": 7,
                        "3/Moderately impactful": 20,
                        "4/Impactful": 14,
                        "5/Strongly impactful": 12
                    }
                },
                "Timeliness of data (too much lag between when data is current and when it's made available)": {
                    "mean": 3.3,
                    "median": 4.0,
                    "counts": {
                        "1/Not impactful": 10,
                        "2/Slightly impactful": 7,
                        "3/Moderately impactful": 14,
                        "4/Impactful": 21,
                        "5/Strongly impactful": 11
                    }
                },
                "Data availability:  desired data was never collected": {
                    "mean": 3.5,
                    "median": 4.0,
                    "counts": {
                        "1/Not impactful": 10,
                        "2/Slightly impactful": 9,
                        "3/Moderately impactful": 6,
                        "4/Impactful": 17,
                        "5/Strongly impactful": 21
                    }
                },
                "Data accessibility:  not publicly available": {
                    "mean": 2.9,
                    "median": 3.0,
                    "counts": {
                        "1/Not impactful": 16,
                        "2/Slightly impactful": 11,
                        "3/Moderately impactful": 10,
                        "4/Impactful": 15,
                        "5/Strongly impactful": 11
                    }
                },
                "Data accessibility: not in machine readable format": {
                    "mean": 2.1,
                    "median": 2.0,
                    "counts": {
                        "1/Not impactful": 26,
                        "2/Slightly impactful": 18,
                        "3/Moderately impactful": 10,
                        "4/Impactful": 7,
                        "5/Strongly impactful": 2
                    }
                },
                "Data accessibility: cost prohibitive (data available but too expensive)": {
                    "mean": 1.7,
                    "median": 1.0,
                    "counts": {
                        "1/Not impactful": 41,
                        "2/Slightly impactful": 11,
                        "3/Moderately impactful": 4,
                        "4/Impactful": 3,
                        "5/Strongly impactful": 4
                    }
                },
                "Data accessibility: privacy or data use agreement issues": {
                    "mean": 2.1,
                    "median": 2.0,
                    "counts": {
                        "1/Not impactful": 29,
                        "2/Slightly impactful": 11,
                        "3/Moderately impactful": 13,
                        "4/Impactful": 6,
                        "5/Strongly impactful": 4
                    }
                }
            }
        },
        "Q45": {
            "question_text": "Were there any other significant challenges that impacted your efforts to use data?",
            "sample_size": 63,
            "answer_data": {
                "No": {
                    "counts": "52",
                    "percentage": 0.83
                },
                "Yes": {
                    "counts": "11",
                    "percentage": 0.17
                }
            }
        },
        "Q46": {
            "question_text": "Please list and rate the impact of any other significant challenges that impacted your efforts to use data.",
            "withheld_reason": "open response"
        },
        "Q47": {
            "question_text": "What were the target prediction variables of your model?",
            "sample_size": 52,
            "answer_data": {
                "Hospitalizations": {
                    "counts": "36",
                    "percentage": 0.69
                },
                "Deaths": {
                    "counts": "36",
                    "percentage": 0.69
                },
                "Infections": {
                    "counts": "33",
                    "percentage": 0.63
                },
                "Reported cases": {
                    "counts": "28",
                    "percentage": 0.54
                },
                "Rt": {
                    "counts": "14",
                    "percentage": 0.27
                },
                "ICU admissions ": {
                    "counts": "13",
                    "percentage": 0.25
                },
                "Peak cases/deaths": {
                    "counts": "10",
                    "percentage": 0.19
                },
                "Growth rate": {
                    "counts": "5",
                    "percentage": 0.1
                },
                "Other, please specify": {
                    "counts": "2",
                    "percentage": 0.04
                }
            }
        },
        "Q48": {
            "question_text": "Was your target variable continuous or categorical?",
            "sample_size": 52,
            "answer_data": {
                "Continuous": {
                    "counts": "47",
                    "percentage": 0.9
                },
                "Categorical": {
                    "counts": "6",
                    "percentage": 0.12
                },
                "Other, please specify": {
                    "counts": "2",
                    "percentage": 0.04
                }
            }
        },
        "Q49": {
            "question_text": "How did you express quantitative uncertainty?",
            "sample_size": 58,
            "answer_data": {
                "Confidence or prediction intervals on the target variable": {
                    "counts": "44",
                    "percentage": 0.76
                },
                "Scenario analysis": {
                    "counts": "22",
                    "percentage": 0.38
                },
                "Sensitivity analysis": {
                    "counts": "19",
                    "percentage": 0.33
                },
                "Confidence or prediction intervals on parameters": {
                    "counts": "15",
                    "percentage": 0.26
                },
                "Other, please specify": {
                    "counts": "3",
                    "percentage": 0.05
                },
                "We did not express quantitative uncertainty": {
                    "counts": "1",
                    "percentage": 0.02
                }
            }
        },
        "Q50": {
            "question_text": "Did you evaluate the performance of your model?",
            "sample_size": 58,
            "answer_data": {
                "Yes, with error metrics comparing point predictions to ground truth data": {
                    "counts": "44",
                    "percentage": 0.76
                },
                "Yes, by visual assessment": {
                    "counts": "26",
                    "percentage": 0.45
                },
                "No": {
                    "counts": "4",
                    "percentage": 0.07
                },
                "Other, please specify": {
                    "counts": "3",
                    "percentage": 0.05
                }
            }
        },
        "Q51": {
            "question_text": "Did you use any error metric that evaluates the performance of uncertainty estimates, like confidence intervals or quantiles?",
            "sample_size": 52,
            "answer_data": {
                "Yes": {
                    "counts": "37",
                    "percentage": 0.71
                },
                "No": {
                    "counts": "15",
                    "percentage": 0.29
                }
            }
        },
        "Q52": {
            "question_text": "Did your model provide outcomes (such as cases, deaths, or another target variable) broken down by specific sub-groups?",
            "sample_size": 52,
            "answer_data": {
                "None of the above": {
                    "counts": "31",
                    "percentage": 0.6
                },
                "Age": {
                    "counts": "15",
                    "percentage": 0.29
                },
                "Race or ethnicity": {
                    "counts": "5",
                    "percentage": 0.1
                },
                "Other, please specify": {
                    "counts": "4",
                    "percentage": 0.08
                },
                "Essential workers (non-medical personnel)": {
                    "counts": "2",
                    "percentage": 0.04
                },
                "Frontline workers (medical personnel)": {
                    "counts": "1",
                    "percentage": 0.02
                }
            }
        },
        "Q53": {
            "question_text": "Did you measure how the performance of your model varied between different populations?",
            "sample_size": 52,
            "answer_data": {
                "No": {
                    "counts": "25",
                    "percentage": 0.48
                },
                "Yes, by location": {
                    "counts": "24",
                    "percentage": 0.46
                },
                "Yes, by age": {
                    "counts": "10",
                    "percentage": 0.19
                },
                "Yes, by race": {
                    "counts": "4",
                    "percentage": 0.08
                },
                "Other, please specify": {
                    "counts": "1",
                    "percentage": 0.02
                }
            }
        },
        "Q54": {
            "question_text": "What was the decision variable of your optimization model?",
            "sample_size": 20,
            "answer_data": {
                "Vaccines": {
                    "counts": "9",
                    "percentage": 0.45
                },
                "Other, please specify 1": {
                    "counts": "9",
                    "percentage": 0.45
                },
                "Other, please specify 2": {
                    "counts": "1",
                    "percentage": 0.05
                },
                "Other, please specify 3": {
                    "counts": "0",
                    "percentage": 0.0
                },
                "Capacity Management": {
                    "counts": "6",
                    "percentage": 0.3
                },
                "PPE": {
                    "counts": "4",
                    "percentage": 0.2
                },
                "Ventilators": {
                    "counts": "3",
                    "percentage": 0.15
                },
                "Staffing": {
                    "counts": "3",
                    "percentage": 0.15
                },
                "Patient transfers": {
                    "counts": "1",
                    "percentage": 0.05
                }
            }
        },
        "Q55": {
            "question_text": "Which of the following factors were part of the objective function of your optimization model?",
            "sample_size": 20,
            "answer_data": {
                "Health outcomes (e.g. minimizing deaths)": {
                    "counts": "16",
                    "percentage": 0.8
                },
                "Cost": {
                    "counts": "7",
                    "percentage": 0.35
                },
                "Other, please specify": {
                    "counts": "5",
                    "percentage": 0.25
                },
                "Fairness": {
                    "counts": "3",
                    "percentage": 0.15
                }
            }
        },
        "Q56": {
            "question_text": "How did your optimization model handle uncertainty?",
            "sample_size": 20,
            "answer_data": {
                "Sensitivity analysis": {
                    "counts": "11",
                    "percentage": 0.55
                },
                "Scenario analysis": {
                    "counts": "8",
                    "percentage": 0.4
                },
                "Stochastic optimization": {
                    "counts": "6",
                    "percentage": 0.3
                },
                "Robust optimization": {
                    "counts": "4",
                    "percentage": 0.2
                },
                "We did not address uncertainty": {
                    "counts": "3",
                    "percentage": 0.15
                },
                "Other, please specify": {
                    "counts": "2",
                    "percentage": 0.1
                }
            }
        },
        "Q57": {
            "question_text": "Did you get input from relevant stakeholders or potential model users as you developed your model?",
            "sample_size": 63,
            "answer_data": {
                "Yes, we got input in the early stages of model development": {
                    "counts": "40",
                    "percentage": 0.63
                },
                "Yes, we got feedback once our model was operational": {
                    "counts": "28",
                    "percentage": 0.44
                },
                "No, we did not get input": {
                    "counts": "12",
                    "percentage": 0.19
                }
            }
        },
        "Q58": {
            "question_text": "Please rate the extent to which the following challenges impacted this project.",
            "sample_size": "63",
            "answer_data": {
                "Model performance issues": {
                    "mean": 2.9,
                    "median": 3.0,
                    "counts": {
                        "1/Not impactful": 13,
                        "2/Slightly impactful": 12,
                        "3/Moderately impactful": 16,
                        "4/Impactful": 14,
                        "5/Strongly impactful": 8
                    }
                },
                "Stakeholder or model user priorities changing": {
                    "mean": 2.2,
                    "median": 2.0,
                    "counts": {
                        "1/Not impactful": 27,
                        "2/Slightly impactful": 12,
                        "3/Moderately impactful": 11,
                        "4/Impactful": 8,
                        "5/Strongly impactful": 5
                    }
                },
                "Limited feedback from stakeholders or model users": {
                    "mean": 2.5,
                    "median": 2.0,
                    "counts": {
                        "1/Not impactful": 23,
                        "2/Slightly impactful": 13,
                        "3/Moderately impactful": 10,
                        "4/Impactful": 9,
                        "5/Strongly impactful": 8
                    }
                },
                "Difficulty translating data/modeling work to public health practice (e.g. informing decision-makers on policymaking, resource allocation, etc.)": {
                    "mean": 2.6,
                    "median": 3.0,
                    "counts": {
                        "1/Not impactful": 19,
                        "2/Slightly impactful": 12,
                        "3/Moderately impactful": 17,
                        "4/Impactful": 7,
                        "5/Strongly impactful": 8
                    }
                },
                "Poor data quality": {
                    "mean": 3.3,
                    "median": 3.0,
                    "counts": {
                        "1/Not impactful": 6,
                        "2/Slightly impactful": 8,
                        "3/Moderately impactful": 19,
                        "4/Impactful": 21,
                        "5/Strongly impactful": 9
                    }
                },
                "Poor data availability": {
                    "mean": 3.2,
                    "median": 3.0,
                    "counts": {
                        "1/Not impactful": 8,
                        "2/Slightly impactful": 11,
                        "3/Moderately impactful": 19,
                        "4/Impactful": 12,
                        "5/Strongly impactful": 13
                    }
                },
                "Difficulty producing timely results": {
                    "mean": 2.6,
                    "median": 2.0,
                    "counts": {
                        "1/Not impactful": 18,
                        "2/Slightly impactful": 15,
                        "3/Moderately impactful": 8,
                        "4/Impactful": 16,
                        "5/Strongly impactful": 6
                    }
                },
                "Poor generalizability of modeling results (the transferability of findings from one specific population to another)": {
                    "mean": 2.5,
                    "median": 2.0,
                    "counts": {
                        "1/Not impactful": 21,
                        "2/Slightly impactful": 12,
                        "3/Moderately impactful": 13,
                        "4/Impactful": 14,
                        "5/Strongly impactful": 3
                    }
                },
                "Unknowable factors (cannot be known at the time of building the model, like future variants or interventions implemented)": {
                    "mean": 3.5,
                    "median": 4.0,
                    "counts": {
                        "1/Not impactful": 8,
                        "2/Slightly impactful": 6,
                        "3/Moderately impactful": 16,
                        "4/Impactful": 15,
                        "5/Strongly impactful": 18
                    }
                },
                "Insufficient funding": {
                    "mean": 2.3,
                    "median": 2.0,
                    "counts": {
                        "1/Not impactful": 25,
                        "2/Slightly impactful": 15,
                        "3/Moderately impactful": 7,
                        "4/Impactful": 8,
                        "5/Strongly impactful": 8
                    }
                },
                "Insufficient human resources with necessary skills": {
                    "mean": 2.9,
                    "median": 3.0,
                    "counts": {
                        "1/Not impactful": 15,
                        "2/Slightly impactful": 12,
                        "3/Moderately impactful": 12,
                        "4/Impactful": 10,
                        "5/Strongly impactful": 14
                    }
                },
                "Insufficient computational resources": {
                    "mean": 1.9,
                    "median": 1.0,
                    "counts": {
                        "1/Not impactful": 35,
                        "2/Slightly impactful": 9,
                        "3/Moderately impactful": 11,
                        "4/Impactful": 6,
                        "5/Strongly impactful": 2
                    }
                }
            }
        },
        "Q59": {
            "question_text": "Were there any other significant challenges that impacted this project?",
            "sample_size": 63,
            "answer_data": {
                "No": {
                    "counts": "59",
                    "percentage": 0.94
                },
                "Yes": {
                    "counts": "4",
                    "percentage": 0.06
                }
            }
        },
        "Q60": {
            "question_text": "Please list and rate the impact of any other significant challenges that impacted this project.",
            "withheld_reason": "open response"
        },
        "Q61": {
            "question_text": "Is there anything else you would like to share about your experience developing models?\n\nOptional.",
            "withheld_reason": "open response"
        },
        "Q62": {
            "question_text": "What types of data did you collect?",
            "sample_size": 19,
            "answer_data": {
                "\tTesting data (e.g. number of tests, positivity rate) ": {
                    "counts": "11",
                    "percentage": 0.58
                },
                "\tCOVID-19 case or death data ": {
                    "counts": "10",
                    "percentage": 0.53
                },
                "\tCOVID-19 hospitalizations data": {
                    "counts": "9",
                    "percentage": 0.47
                },
                "\tVaccines allocated or administered data": {
                    "counts": "9",
                    "percentage": 0.47
                },
                "\tOther demographic data ": {
                    "counts": "7",
                    "percentage": 0.37
                },
                "Other, please specify": {
                    "counts": "6",
                    "percentage": 0.32
                },
                "Genomic surveillance data (e.g. variant prevalence)": {
                    "counts": "6",
                    "percentage": 0.32
                },
                "\tMobility data ": {
                    "counts": "5",
                    "percentage": 0.26
                },
                "\tOther epidemiological data (e.g. influenza, SARS-CoV-1) ": {
                    "counts": "4",
                    "percentage": 0.21
                },
                "Electronic medical records or individual-level health data": {
                    "counts": "4",
                    "percentage": 0.21
                },
                "\tOther behavioral data (e.g. survey, social media or news sentiment analysis) ": {
                    "counts": "3",
                    "percentage": 0.16
                },
                "\tHealth risk factors data ": {
                    "counts": "3",
                    "percentage": 0.16
                },
                "\tSerological surveillance data": {
                    "counts": "2",
                    "percentage": 0.11
                },
                "\tWastewater surveillance data": {
                    "counts": "2",
                    "percentage": 0.11
                },
                "COVID-19 response policy data": {
                    "counts": "1",
                    "percentage": 0.05
                },
                "\tConsumer data (e.g. home test, mask, and disinfectant purchases) ": {
                    "counts": "1",
                    "percentage": 0.05
                },
                "Climate or environmental data (e.g. temperature, humidity)": {
                    "counts": "0",
                    "percentage": 0.0
                }
            }
        },
        "Q63": {
            "question_text": "What motivated you to generate a new data set?",
            "sample_size": 19,
            "answer_data": {
                "Data is not available elsewhere": {
                    "counts": "13",
                    "percentage": 0.68
                },
                "Existing data is not readily accessible": {
                    "counts": "8",
                    "percentage": 0.42
                },
                "Data available but is of poor quality, unreliable, or incomplete": {
                    "counts": "6",
                    "percentage": 0.32
                },
                "Data available but not at a high spatial resolution": {
                    "counts": "4",
                    "percentage": 0.21
                },
                "Data available but not at a high temporal resolution": {
                    "counts": "4",
                    "percentage": 0.21
                },
                "Data available generally but not for a specific population or group": {
                    "counts": "4",
                    "percentage": 0.21
                },
                "Other, please specify": {
                    "counts": "2",
                    "percentage": 0.11
                }
            }
        },
        "Q64": {
            "question_text": "Which of the following research objectives did your project address?",
            "sample_size": 19,
            "answer_data": {
                "To learn about the current situation and increase situational awareness": {
                    "counts": "14",
                    "percentage": 0.74
                },
                "To inform resource management (e.g. hospital capacity, medical supplies, testing capacity, vaccine allocation)": {
                    "counts": "9",
                    "percentage": 0.47
                },
                "To communicate information about COVID-19 and/or risk reduction behaviors to the public": {
                    "counts": "6",
                    "percentage": 0.32
                },
                "To predict the near future": {
                    "counts": "6",
                    "percentage": 0.32
                },
                "Other, please specify": {
                    "counts": "6",
                    "percentage": 0.32
                },
                "To learn about factors that impact SARS-CoV-2 transmission": {
                    "counts": "6",
                    "percentage": 0.32
                },
                "To learn about the effectiveness of different policy interventions and/or surveillance systems": {
                    "counts": "5",
                    "percentage": 0.26
                },
                "To learn which populations are most at-risk": {
                    "counts": "4",
                    "percentage": 0.21
                },
                "To obtain virus and transmission characteristics (e.g. transmissibility, infection fatality ratio, generation time, asymptomatic proportion of cases)": {
                    "counts": "4",
                    "percentage": 0.21
                },
                "To learn about the effectiveness of vaccination": {
                    "counts": "2",
                    "percentage": 0.11
                },
                "To learn about possible long-term scenarios": {
                    "counts": "2",
                    "percentage": 0.11
                }
            }
        },
        "Q65": {
            "question_text": "What was your data's geographic resolution?",
            "sample_size": 19,
            "answer_data": {
                "State": {
                    "counts": "10",
                    "percentage": 0.53
                },
                "County": {
                    "counts": "9",
                    "percentage": 0.47
                },
                "National": {
                    "counts": "7",
                    "percentage": 0.37
                },
                "Regional (smaller than national, larger than state)": {
                    "counts": "7",
                    "percentage": 0.37
                },
                "City or metropolitan area": {
                    "counts": "5",
                    "percentage": 0.26
                },
                "Other, please specify": {
                    "counts": "4",
                    "percentage": 0.21
                },
                "Smaller than county or city level (e.g. census tract)": {
                    "counts": "3",
                    "percentage": 0.16
                }
            }
        },
        "Q66": {
            "question_text": "Which regions best describe your geographic coverage?",
            "sample_size": 7,
            "answer_data": {
                "Pacific (Alaska, California, Hawaii, Oregon, Washington)": {
                    "counts": "4",
                    "percentage": 0.57
                },
                "West South Central (Arkansas, Louisiana, Oklahoma, Texas)": {
                    "counts": "3",
                    "percentage": 0.43
                },
                "Puerto Rico": {
                    "counts": "3",
                    "percentage": 0.43
                },
                "New England (Connecticut, Maine, Massachusetts, New Hampshire, Rhode Island, Vermont)": {
                    "counts": "2",
                    "percentage": 0.29
                },
                "Mountain (Arizona, Colorado, Idaho, New Mexico, Montana, Utah, Nevada, Wyoming)": {
                    "counts": "2",
                    "percentage": 0.29
                },
                "Guam": {
                    "counts": "2",
                    "percentage": 0.29
                },
                "US Virgin Islands": {
                    "counts": "2",
                    "percentage": 0.29
                },
                "Northern Mariana Islands": {
                    "counts": "2",
                    "percentage": 0.29
                },
                "American Samoa": {
                    "counts": "2",
                    "percentage": 0.29
                },
                "Other, please specify 1": {
                    "counts": "2",
                    "percentage": 0.29
                },
                "Other, please specify 2": {
                    "counts": "0",
                    "percentage": 0.0
                },
                "Middle Atlantic (New Jersey, New York, Pennsylvania)": {
                    "counts": "2",
                    "percentage": 0.29
                },
                "East North Central (Indiana, Illinois, Michigan, Ohio, Wisconsin)": {
                    "counts": "2",
                    "percentage": 0.29
                },
                "South Atlantic (Delaware, DC, Florida, Georgia, Maryland, North Carolina, South Carolina, Virginia, West Virginia)": {
                    "counts": "2",
                    "percentage": 0.29
                },
                "West North Central (Iowa, Kansas, Minnesota, Missouri, Nebraska, North Dakota, South Dakota)": {
                    "counts": "2",
                    "percentage": 0.29
                },
                "East South Central (Alabama, Kentucky, Mississippi, Tennessee)": {
                    "counts": "2",
                    "percentage": 0.29
                }
            }
        },
        "Q67": {
            "question_text": "Which option best describes your state level geographic coverage?",
            "sample_size": 10,
            "answer_data": {
                "All states, including territories (Puerto Rico, Guam, American Samoa, Northern Mariana Islands, etc.)": {
                    "counts": "3",
                    "percentage": 0.3
                },
                "5 states or less": {
                    "counts": "3",
                    "percentage": 0.3
                },
                "Other, please specify": {
                    "counts": "2",
                    "percentage": 0.2
                },
                "All states and Puerto Rico": {
                    "counts": "1",
                    "percentage": 0.1
                },
                "States in certain regions of the US": {
                    "counts": "1",
                    "percentage": 0.1
                },
                "All states, no territories": {
                    "counts": "0",
                    "percentage": 0.0
                }
            }
        },
        "Q68": {
            "question_text": "Which regions best describe your state level geographic coverage?",
            "withheld_reason": "sample size too small (<5)"
        },
        "Q69": {
            "question_text": "Which US states?",
            "withheld_reason": "sample size too small (<5)"
        },
        "Q70": {
            "question_text": "Which option best describes your county level geographic coverage?",
            "sample_size": 9,
            "answer_data": {
                "All or most counties in the in US, excluding territories": {
                    "counts": "3",
                    "percentage": 0.33
                },
                "All or most counties in the US, and equivalent resolution in the territories": {
                    "counts": "2",
                    "percentage": 0.22
                },
                "All or most counties in 5 or less states": {
                    "counts": "1",
                    "percentage": 0.11
                },
                "If less than 5 counties, please list the counties": {
                    "counts": "1",
                    "percentage": 0.11
                },
                "Other, please specify": {
                    "counts": "1",
                    "percentage": 0.11
                },
                "All or most counties in certain regions of the US": {
                    "counts": "1",
                    "percentage": 0.11
                }
            }
        },
        "Q71": {
            "question_text": "Which regions best describe your county level geographic coverage?",
            "withheld_reason": "sample size too small (<5)"
        },
        "Q72": {
            "question_text": "Which US states best describe your county level coverage?",
            "withheld_reason": "sample size too small (<5)"
        },
        "Q73": {
            "question_text": "Please briefly describe the geographic resolution and coverage of your data (e.g. census tract level in Baltimore city)",
            "withheld_reason": "open response"
        },
        "Q74": {
            "question_text": "Did your data collection focus on any of the following populations?",
            "sample_size": 19,
            "answer_data": {
                "None of the above": {
                    "counts": "6",
                    "percentage": 0.32
                },
                "Universities": {
                    "counts": "5",
                    "percentage": 0.26
                },
                "Other, please specify": {
                    "counts": "5",
                    "percentage": 0.26
                },
                "Medical facilities": {
                    "counts": "4",
                    "percentage": 0.21
                },
                "Frontline workers (medical personnel) ": {
                    "counts": "3",
                    "percentage": 0.16
                },
                "Nursing homes": {
                    "counts": "3",
                    "percentage": 0.16
                },
                "Prisons": {
                    "counts": "2",
                    "percentage": 0.11
                },
                "Schools, excluding universities": {
                    "counts": "1",
                    "percentage": 0.05
                },
                "Essential workers (non-medical personnel)": {
                    "counts": "0",
                    "percentage": 0.0
                }
            }
        },
        "Q75": {
            "question_text": "Did you provide data that were broken down by any of these categories?",
            "sample_size": 19,
            "answer_data": {
                "Age": {
                    "counts": "11",
                    "percentage": 0.58
                },
                "Race or ethnicity": {
                    "counts": "9",
                    "percentage": 0.47
                },
                "Sex": {
                    "counts": "9",
                    "percentage": 0.47
                },
                "None of the above": {
                    "counts": "7",
                    "percentage": 0.37
                },
                "Other, please specify": {
                    "counts": "5",
                    "percentage": 0.26
                }
            }
        },
        "Q76": {
            "question_text": "Did you collect data with values that varied over time?",
            "sample_size": 19,
            "answer_data": {
                "Yes": {
                    "counts": "16",
                    "percentage": 0.84
                },
                "No": {
                    "counts": "3",
                    "percentage": 0.16
                }
            }
        },
        "Q77": {
            "question_text": "During the peak operation of your data collection effort, what was the reporting frequency of your data?",
            "sample_size": 16,
            "answer_data": {
                "Daily or more frequent": {
                    "counts": "11",
                    "percentage": 0.69
                },
                "Weekly": {
                    "counts": "6",
                    "percentage": 0.38
                },
                "Twice a week": {
                    "counts": "2",
                    "percentage": 0.12
                },
                "Monthly": {
                    "counts": "2",
                    "percentage": 0.12
                },
                "Twice a month": {
                    "counts": "1",
                    "percentage": 0.06
                },
                "Less frequent than monthly": {
                    "counts": "0",
                    "percentage": 0.0
                },
                "Other, please specify": {
                    "counts": "0",
                    "percentage": 0.0
                }
            }
        },
        "Q78": {
            "question_text": "During the peak operation of your data collection effort, how long was the lag between when the data was current and when it was made available?",
            "sample_size": 19,
            "answer_data": {
                "1-3 days": {
                    "counts": "7",
                    "percentage": 0.37
                },
                "Less than 1 day": {
                    "counts": "5",
                    "percentage": 0.26
                },
                "4-7 days": {
                    "counts": "4",
                    "percentage": 0.21
                },
                "Between 2 weeks and 1 month": {
                    "counts": "2",
                    "percentage": 0.11
                },
                "More than 3 months ": {
                    "counts": "2",
                    "percentage": 0.11
                },
                "1-3 months": {
                    "counts": "2",
                    "percentage": 0.11
                },
                "Other, please specify": {
                    "counts": "1",
                    "percentage": 0.05
                },
                "Between 1-2 weeks": {
                    "counts": "1",
                    "percentage": 0.05
                }
            }
        },
        "Q79": {
            "question_text": "Please rate the extent to which the following challenges impacted your work.",
            "sample_size": "11",
            "answer_data": {
                "Obtaining a complete data set (no missing values)": {
                    "mean": 4.0,
                    "median": 4.0,
                    "counts": {
                        "2/Slightly impactful": 2,
                        "3/Moderately impactful": 1,
                        "4/Impactful": 3,
                        "5/Strongly impactful": 5
                    }
                },
                "Anonymizing the data": {
                    "mean": 1.6,
                    "median": 1.0,
                    "counts": {
                        "1/Not impactful": 8,
                        "2/Slightly impactful": 1,
                        "4/Impactful": 2
                    }
                },
                "Adopting standard definitions of variables of interest": {
                    "mean": 3.6,
                    "median": 5.0,
                    "counts": {
                        "1/Not impactful": 3,
                        "3/Moderately impactful": 1,
                        "4/Impactful": 1,
                        "5/Strongly impactful": 6
                    }
                },
                "Maintaining a timely and regular reporting schedule": {
                    "mean": 3.5,
                    "median": 5.0,
                    "counts": {
                        "1/Not impactful": 3,
                        "3/Moderately impactful": 2,
                        "5/Strongly impactful": 6
                    }
                },
                "Insufficient funding": {
                    "mean": 2.6,
                    "median": 3.0,
                    "counts": {
                        "1/Not impactful": 4,
                        "3/Moderately impactful": 3,
                        "4/Impactful": 4
                    }
                },
                "Insufficient human resources with necessary skills": {
                    "mean": 3.2,
                    "median": 3.0,
                    "counts": {
                        "1/Not impactful": 1,
                        "2/Slightly impactful": 3,
                        "3/Moderately impactful": 2,
                        "4/Impactful": 3,
                        "5/Strongly impactful": 2
                    }
                },
                "Insufficient computational resources": {
                    "mean": 3.0,
                    "median": 3.0,
                    "counts": {
                        "1/Not impactful": 3,
                        "2/Slightly impactful": 2,
                        "3/Moderately impactful": 2,
                        "5/Strongly impactful": 4
                    }
                },
                "Adapting to the changing needs of data users": {
                    "mean": 3.2,
                    "median": 4.0,
                    "counts": {
                        "1/Not impactful": 4,
                        "3/Moderately impactful": 1,
                        "4/Impactful": 2,
                        "5/Strongly impactful": 4
                    }
                },
                "Difficulty translating data/modeling work to public health practice (e.g. informing decision-makers on policy making, resource allocation, etc.)": {
                    "mean": 2.7,
                    "median": 4.0,
                    "counts": {
                        "1/Not impactful": 5,
                        "4/Impactful": 5,
                        "5/Strongly impactful": 1
                    }
                }
            }
        },
        "Q80": {
            "question_text": "Please rate to what extent the following limitations of the primary data impacted your work.\n\n\n\nPrimary data refers to datasets that you clean, aggregate, curate, etc. to generate your final dataset.",
            "sample_size": "11",
            "answer_data": {
                "Anomalies in data": {
                    "mean": 3.6,
                    "median": 4.0,
                    "counts": {
                        "1/Not impactful": 1,
                        "2/Slightly impactful": 2,
                        "3/Moderately impactful": 1,
                        "4/Impactful": 3,
                        "5/Strongly impactful": 4
                    }
                },
                "Incompleteness of data (missing values)": {
                    "mean": 3.7,
                    "median": 4.0,
                    "counts": {
                        "2/Slightly impactful": 3,
                        "4/Impactful": 5,
                        "5/Strongly impactful": 3
                    }
                },
                "Reporting frequency irregularities": {
                    "mean": 3.7,
                    "median": 4.0,
                    "counts": {
                        "1/Not impactful": 1,
                        "3/Moderately impactful": 3,
                        "4/Impactful": 4,
                        "5/Strongly impactful": 3
                    }
                },
                "Data accessibility:  not publicly available": {
                    "mean": 3.0,
                    "median": 3.0,
                    "counts": {
                        "1/Not impactful": 4,
                        "2/Slightly impactful": 1,
                        "3/Moderately impactful": 1,
                        "4/Impactful": 1,
                        "5/Strongly impactful": 4
                    }
                },
                "Data accessibility:  not in machine readable format": {
                    "mean": 3.2,
                    "median": 4.0,
                    "counts": {
                        "1/Not impactful": 3,
                        "2/Slightly impactful": 1,
                        "3/Moderately impactful": 1,
                        "4/Impactful": 3,
                        "5/Strongly impactful": 3
                    }
                },
                "Data accessibility:  cost prohibitive (data available but too expensive)": {
                    "mean": 1.4,
                    "median": 1.0,
                    "counts": {
                        "1/Not impactful": 9,
                        "3/Moderately impactful": 2
                    }
                },
                "Data accessibility:  privacy or data use agreement issues": {
                    "mean": 2.4,
                    "median": 2.0,
                    "counts": {
                        "1/Not impactful": 4,
                        "2/Slightly impactful": 2,
                        "3/Moderately impactful": 3,
                        "4/Impactful": 1,
                        "5/Strongly impactful": 1
                    }
                },
                "Lack of standardization in data definitions (e.g. across jurisdictions, over time)": {
                    "mean": 3.5,
                    "median": 4.0,
                    "counts": {
                        "2/Slightly impactful": 2,
                        "3/Moderately impactful": 3,
                        "4/Impactful": 4,
                        "5/Strongly impactful": 2
                    }
                },
                "Lack of documentation from data generators on how data was collected, anomalies in the data, etc.": {
                    "mean": 3.3,
                    "median": 4.0,
                    "counts": {
                        "1/Not impactful": 2,
                        "2/Slightly impactful": 2,
                        "3/Moderately impactful": 1,
                        "4/Impactful": 3,
                        "5/Strongly impactful": 3
                    }
                }
            }
        },
        "Q81": {
            "question_text": "Please rate to what extent the following challenges impacted your work.",
            "sample_size": "8",
            "answer_data": {
                "Obtaining an acceptable sample size": {
                    "mean": 2.2,
                    "median": 2.0,
                    "counts": {
                        "1/Not impactful": 4,
                        "3/Moderately impactful": 3,
                        "5/Strongly impactful": 1
                    }
                },
                "Adapting to the changing needs of data users": {
                    "mean": 2.8,
                    "median": 2.5,
                    "counts": {
                        "1/Not impactful": 2,
                        "2/Slightly impactful": 2,
                        "3/Moderately impactful": 1,
                        "4/Impactful": 2,
                        "5/Strongly impactful": 1
                    }
                },
                "Difficulty translating data/modeling work to public health practice (e.g. informing decision-makers on policymaking, resource allocation, etc.)": {
                    "mean": 3.1,
                    "median": 3.5,
                    "counts": {
                        "1/Not impactful": 2,
                        "2/Slightly impactful": 1,
                        "3/Moderately impactful": 1,
                        "4/Impactful": 2,
                        "5/Strongly impactful": 2
                    }
                },
                "Obtaining a sample that was representative of the population of interest": {
                    "mean": 2.5,
                    "median": 2.5,
                    "counts": {
                        "1/Not impactful": 3,
                        "2/Slightly impactful": 1,
                        "3/Moderately impactful": 2,
                        "4/Impactful": 1,
                        "5/Strongly impactful": 1
                    }
                },
                "Obtaining a complete data set (no missing values)": {
                    "mean": 2.4,
                    "median": 2.0,
                    "counts": {
                        "1/Not impactful": 3,
                        "2/Slightly impactful": 2,
                        "4/Impactful": 3
                    }
                },
                "Anonymizing the data": {
                    "mean": 1.9,
                    "median": 1.5,
                    "counts": {
                        "1/Not impactful": 4,
                        "2/Slightly impactful": 2,
                        "3/Moderately impactful": 1,
                        "4/Impactful": 1
                    }
                },
                "Adopting standard definitions of variables of interest": {
                    "mean": 2.4,
                    "median": 2.0,
                    "counts": {
                        "1/Not impactful": 4,
                        "3/Moderately impactful": 1,
                        "4/Impactful": 3
                    }
                },
                "Maintaining a timely and regular reporting schedule": {
                    "mean": 2.9,
                    "median": 3.0,
                    "counts": {
                        "1/Not impactful": 2,
                        "2/Slightly impactful": 1,
                        "3/Moderately impactful": 2,
                        "4/Impactful": 2,
                        "5/Strongly impactful": 1
                    }
                },
                "Insufficient funding": {
                    "mean": 2.5,
                    "median": 1.5,
                    "counts": {
                        "1/Not impactful": 4,
                        "2/Slightly impactful": 1,
                        "4/Impactful": 1,
                        "5/Strongly impactful": 2
                    }
                },
                "Insufficient human resources with necessary skills": {
                    "mean": 3.1,
                    "median": 3.0,
                    "counts": {
                        "1/Not impactful": 2,
                        "2/Slightly impactful": 1,
                        "3/Moderately impactful": 2,
                        "5/Strongly impactful": 3
                    }
                },
                "Insufficient computational resources": {
                    "mean": 2.5,
                    "median": 2.0,
                    "counts": {
                        "1/Not impactful": 4,
                        "3/Moderately impactful": 1,
                        "4/Impactful": 2,
                        "5/Strongly impactful": 1
                    }
                }
            }
        },
        "Q82": {
            "question_text": "Were there any other significant challenges that impacted this project?",
            "sample_size": 19,
            "answer_data": {
                "No": {
                    "counts": "14",
                    "percentage": 0.74
                },
                "Yes": {
                    "counts": "5",
                    "percentage": 0.26
                }
            }
        },
        "Q83": {
            "question_text": "Please list and rate the impact of any other significant challenges that impacted this project",
            "withheld_reason": "open response"
        },
        "Q84": {
            "question_text": "Did your data have anomalies?",
            "sample_size": 19,
            "answer_data": {
                "Yes": {
                    "counts": "12",
                    "percentage": 0.63
                },
                "No": {
                    "counts": "7",
                    "percentage": 0.37
                }
            }
        },
        "Q85": {
            "question_text": "Did you provide corrections for these anomalies to data users?",
            "sample_size": 12,
            "answer_data": {
                "Yes": {
                    "counts": "8",
                    "percentage": 0.67
                },
                "No": {
                    "counts": "4",
                    "percentage": 0.33
                }
            }
        },
        "Q86": {
            "question_text": "Were any of the following sampling biases present in your dataset?",
            "sample_size": 19,
            "answer_data": {
                "Sampling was not geographically representative": {
                    "counts": "8",
                    "percentage": 0.42
                },
                "None of the above": {
                    "counts": "7",
                    "percentage": 0.37
                },
                "Different groups were over or under represented": {
                    "counts": "6",
                    "percentage": 0.32
                },
                "Sampling was not consistent over time": {
                    "counts": "6",
                    "percentage": 0.32
                },
                "Too small of a sample size": {
                    "counts": "3",
                    "percentage": 0.16
                },
                "Other, please specify": {
                    "counts": "0",
                    "percentage": 0.0
                }
            }
        },
        "Q87": {
            "question_text": "Did you provide corrections for sampling bias to data users?",
            "sample_size": 12,
            "answer_data": {
                "No": {
                    "counts": "7",
                    "percentage": 0.58
                },
                "Yes": {
                    "counts": "5",
                    "percentage": 0.42
                }
            }
        },
        "Q88": {
            "question_text": "Did you get input from data users as you developed your data collection process?",
            "sample_size": 19,
            "answer_data": {
                "Yes, we got input in the early stages of our data collection effort ": {
                    "counts": "10",
                    "percentage": 0.53
                },
                "No, we did not get input": {
                    "counts": "9",
                    "percentage": 0.47
                },
                "Yes, we solicited feedback once our data was available": {
                    "counts": "7",
                    "percentage": 0.37
                }
            }
        },
        "Q89": {
            "question_text": "Was your data shared publicly?",
            "sample_size": 19,
            "answer_data": {
                "Yes": {
                    "counts": "16",
                    "percentage": 0.84
                },
                "No": {
                    "counts": "3",
                    "percentage": 0.16
                }
            }
        },
        "Q90": {
            "question_text": "Is there any other information you'd like to share about your experience collecting data?\n\nOptional.",
            "withheld_reason": "open response"
        },
        "Q91": {
            "question_text": "How were your findings shared?",
            "sample_size": 82,
            "answer_data": {
                "Peer-reviewed journal": {
                    "counts": "53",
                    "percentage": 0.65
                },
                "Direct communication with stakeholders (e.g. public health institutions, other government officials, healthcare institutions)": {
                    "counts": "50",
                    "percentage": 0.61
                },
                "News or social media (including if your team was not involved in the sharing or coverage)": {
                    "counts": "38",
                    "percentage": 0.46
                },
                "Findings were shared within my institution": {
                    "counts": "32",
                    "percentage": 0.39
                },
                "Pre-print ": {
                    "counts": "31",
                    "percentage": 0.38
                },
                "Report ": {
                    "counts": "25",
                    "percentage": 0.3
                },
                "US Forecast Hub": {
                    "counts": "20",
                    "percentage": 0.24
                },
                "Other, please specify": {
                    "counts": "16",
                    "percentage": 0.2
                },
                "US Scenario Modeling Hub": {
                    "counts": "9",
                    "percentage": 0.11
                },
                "None of the above": {
                    "counts": "1",
                    "percentage": 0.01
                }
            }
        },
        "Q92": {
            "question_text": "Please share the links of any publications, preprints, or reports, if available.",
            "withheld_reason": "open response"
        },
        "Q93": {
            "question_text": "Which types of media were your findings shared on?",
            "sample_size": 38,
            "answer_data": {
                "Print media, including their online versions (e.g. newspapers, magazines)": {
                    "counts": "28",
                    "percentage": 0.74
                },
                "Social media (e.g. Twitter, Instagram, YouTube)": {
                    "counts": "27",
                    "percentage": 0.71
                },
                "COVID-19 digital dashboards, maps, and other visualization tools": {
                    "counts": "24",
                    "percentage": 0.63
                },
                "Broadcast media (e.g. TV, radio)": {
                    "counts": "20",
                    "percentage": 0.53
                },
                "Other online sources (e.g. blogs)": {
                    "counts": "15",
                    "percentage": 0.39
                },
                "Podcasts": {
                    "counts": "6",
                    "percentage": 0.16
                },
                "Other, please specify": {
                    "counts": "5",
                    "percentage": 0.13
                }
            }
        },
        "Q94": {
            "question_text": "When your findings were covered, how often did your team communicate directly with the media personnel covering your findings?",
            "sample_size": 38,
            "answer_data": {
                "Sometimes": {
                    "counts": "16",
                    "percentage": 0.42
                },
                "Usually": {
                    "counts": "9",
                    "percentage": 0.24
                },
                "Always": {
                    "counts": "5",
                    "percentage": 0.13
                },
                "Never": {
                    "counts": "4",
                    "percentage": 0.11
                },
                "About half of the time": {
                    "counts": "2",
                    "percentage": 0.05
                },
                "Not applicable, our findings were not covered by the media": {
                    "counts": "2",
                    "percentage": 0.05
                }
            }
        },
        "Q95": {
            "question_text": "How much control did your team usually have over the resulting coverage?",
            "sample_size": 36,
            "answer_data": {
                "Little control (i.e. our team was consulted or interviewed for the piece, but had no other involvement)": {
                    "counts": "19",
                    "percentage": 0.53
                },
                "Some control (i.e. we did not write the article, but we were consulted or interviewed for the piece and were given an opportunity to correct it before publication)": {
                    "counts": "18",
                    "percentage": 0.5
                },
                "Complete control (i.e. an article written by our team was published with no significant modification)": {
                    "counts": "8",
                    "percentage": 0.22
                },
                "None (i.e. the media covered our findings without any communication with our team)": {
                    "counts": "4",
                    "percentage": 0.11
                }
            }
        },
        "Q96": {
            "question_text": "Please rate to what extent you agree or disagree with the following statements about media covering your findings.",
            "sample_size": "36",
            "answer_data": {
                "The media portrayed an accurate representation of my findings.": {
                    "mean": 4.0,
                    "median": 4.0,
                    "counts": {
                        "2/Moderately disagree": 1,
                        "3/Neither agree nor disagree": 6,
                        "4/Moderately agree": 22,
                        "5/Strongly agree": 7
                    }
                },
                "My work was presented in a way that served political purposes.": {
                    "mean": 3.1,
                    "median": 3.0,
                    "counts": {
                        "1/Strongly disagree": 4,
                        "2/Moderately disagree": 5,
                        "3/Neither agree nor disagree": 11,
                        "4/Moderately agree": 14,
                        "5/Strongly agree": 2
                    }
                }
            }
        },
        "Q97": {
            "question_text": "Is there anything else you want to share about media coverage of your findings?\n\nOptional.",
            "withheld_reason": "open response"
        },
        "Q98": {
            "question_text": "Did your team interact with relevant decision-makers? \n\nFor PHIs, relevant decision-makers would be policymakers in your jurisdiction. For healthcare institutions, relevant decision-makers would be institutional leadership that can take action based on your work or recommendations.",
            "sample_size": 32,
            "answer_data": {
                "My team directly interacted with decision-makers": {
                    "counts": "20",
                    "percentage": 0.62
                },
                "The leadership of my institution interacted with decision-makers": {
                    "counts": "18",
                    "percentage": 0.56
                },
                "I don't know": {
                    "counts": "4",
                    "percentage": 0.12
                },
                "My institution did not interact with decision-makers": {
                    "counts": "1",
                    "percentage": 0.03
                },
                "Other, please specify": {
                    "counts": "0",
                    "percentage": 0.0
                }
            }
        },
        "Q99": {
            "question_text": "Please rate the extent to which you agree with the following statements about your work's influence on relevant decision makers.",
            "sample_size": "32",
            "answer_data": {
                "Decision-makers took into account our work and/or recommendations.": {
                    "mean": 4.9,
                    "median": 5.0,
                    "counts": {
                        "1/I don't know": 2,
                        "3/Disagree": 2,
                        "4/Neither agree nor disagree": 6,
                        "5/Agree": 14,
                        "6/Strongly agree": 8
                    }
                },
                "Decision-makers made decisions based on data, research, and/or public health knowledge when possible.": {
                    "mean": 5.0,
                    "median": 5.0,
                    "counts": {
                        "1/I don't know": 2,
                        "3/Disagree": 2,
                        "4/Neither agree nor disagree": 3,
                        "5/Agree": 17,
                        "6/Strongly agree": 8
                    }
                },
                "Politics (national, local, or institutional) mainly dictated decision-making.": {
                    "mean": 4.2,
                    "median": 4.0,
                    "counts": {
                        "1/I don't know": 7,
                        "2/Strongly disagree": 1,
                        "3/Disagree": 7,
                        "4/Neither agree nor disagree": 5,
                        "5/Agree": 9,
                        "6/Strongly agree": 3
                    }
                }
            }
        },
        "Q100": {
            "question_text": "Why weren't your findings shared within your institution?",
            "withheld_reason": "sample size too small (<5)"
        },
        "Q101": {
            "question_text": "Is there anything else you want to share about sharing findings within your institution? Optional.",
            "withheld_reason": "open response"
        },
        "Q102": {
            "question_text": "What stakeholders did you communicate with about your findings?",
            "sample_size": 50,
            "answer_data": {
                "Public health institutions (e.g. CDC or state, local, tribal health departments)": {
                    "counts": "41",
                    "percentage": 0.82
                },
                "Other government officials (e.g. governors, mayors, congress members, judicial branch personnel)": {
                    "counts": "21",
                    "percentage": 0.42
                },
                "Healthcare institutions (e.g. hospital networks, nursing homes)": {
                    "counts": "20",
                    "percentage": 0.4
                },
                "Other, please specify": {
                    "counts": "11",
                    "percentage": 0.22
                }
            }
        },
        "Q103": {
            "question_text": "Why didn't you communicate with any public health institutions, healthcare institutions, or government officials?",
            "sample_size": 31,
            "answer_data": {
                "Communicating with these stakeholders was not part of my focus or goals.": {
                    "counts": "15",
                    "percentage": 0.48
                },
                "I did not know how to get in contact with one of these stakeholders.": {
                    "counts": "11",
                    "percentage": 0.35
                },
                "Other, please specify": {
                    "counts": "8",
                    "percentage": 0.26
                },
                "I did not have enough time or capacity to communicate with these stakeholders.": {
                    "counts": "6",
                    "percentage": 0.19
                },
                "I tried to communicate with one or more of these stakeholders but was unsuccessful.": {
                    "counts": "5",
                    "percentage": 0.16
                },
                "I did not think my work was relevant for these types of stakeholders.": {
                    "counts": "3",
                    "percentage": 0.1
                }
            }
        },
        "Q104": {
            "question_text": "Please rate the extent to which the following challenges impacted your efforts to collaborate with stakeholders in general (not specific to the selected project).",
            "sample_size": "28",
            "answer_data": {
                "Difficulty finding and getting in contact with relevant stakeholders": {
                    "mean": 4.4,
                    "median": 5.0,
                    "counts": {
                        "1/Not applicable": 9,
                        "2/Not impactful": 2,
                        "3/Slightly impactful": 3,
                        "4/Moderately impactful": 4,
                        "5/Impactful": 5,
                        "6/Strongly impactful": 5
                    }
                },
                "Limited feedback from stakeholders or data/model users": {
                    "mean": 3.7,
                    "median": 3.0,
                    "counts": {
                        "1/Not applicable": 7,
                        "2/Not impactful": 4,
                        "3/Slightly impactful": 7,
                        "4/Moderately impactful": 3,
                        "5/Impactful": 6,
                        "6/Strongly impactful": 1
                    }
                },
                "Difficulty translating data or modeling work to public health practice (e.g. informing decision-makers on policymaking, resource allocation, etc.)": {
                    "mean": 3.4,
                    "median": 3.0,
                    "counts": {
                        "1/Not applicable": 10,
                        "2/Not impactful": 4,
                        "3/Slightly impactful": 8,
                        "4/Moderately impactful": 2,
                        "5/Impactful": 2,
                        "6/Strongly impactful": 2
                    }
                },
                "Difficulty with data sharing or establishing data use agreements": {
                    "mean": 3.6,
                    "median": 4.0,
                    "counts": {
                        "1/Not applicable": 9,
                        "2/Not impactful": 5,
                        "3/Slightly impactful": 4,
                        "4/Moderately impactful": 5,
                        "5/Impactful": 4,
                        "6/Strongly impactful": 1
                    }
                },
                "Lack of expertise on effective communication with stakeholders": {
                    "mean": 4.1,
                    "median": 4.0,
                    "counts": {
                        "1/Not applicable": 9,
                        "2/Not impactful": 2,
                        "3/Slightly impactful": 6,
                        "4/Moderately impactful": 3,
                        "5/Impactful": 5,
                        "6/Strongly impactful": 3
                    }
                },
                "Lack of data or information available to answer stakeholder questions": {
                    "mean": 3.4,
                    "median": 3.0,
                    "counts": {
                        "1/Not applicable": 9,
                        "2/Not impactful": 7,
                        "3/Slightly impactful": 4,
                        "4/Moderately impactful": 3,
                        "5/Impactful": 3,
                        "6/Strongly impactful": 2
                    }
                },
                "Insufficient funding": {
                    "mean": 3.6,
                    "median": 3.0,
                    "counts": {
                        "1/Not applicable": 8,
                        "2/Not impactful": 9,
                        "3/Slightly impactful": 2,
                        "4/Moderately impactful": 1,
                        "5/Impactful": 3,
                        "6/Strongly impactful": 5
                    }
                },
                "Logistical or scheduling challenges": {
                    "mean": 3.0,
                    "median": 2.0,
                    "counts": {
                        "1/Not applicable": 10,
                        "2/Not impactful": 10,
                        "3/Slightly impactful": 4,
                        "5/Impactful": 2,
                        "6/Strongly impactful": 2
                    }
                },
                "Insufficient time with stakeholders to adequately explain our work": {
                    "mean": 3.4,
                    "median": 3.0,
                    "counts": {
                        "1/Not applicable": 12,
                        "2/Not impactful": 6,
                        "3/Slightly impactful": 4,
                        "4/Moderately impactful": 1,
                        "5/Impactful": 4,
                        "6/Strongly impactful": 1
                    }
                },
                "Limited time or capacity for collaborations with stakeholders due to competing priorities, overstretched human resources, etc.": {
                    "mean": 4.2,
                    "median": 5.0,
                    "counts": {
                        "1/Not applicable": 8,
                        "2/Not impactful": 5,
                        "3/Slightly impactful": 2,
                        "4/Moderately impactful": 2,
                        "5/Impactful": 5,
                        "6/Strongly impactful": 6
                    }
                },
                "Adapting to changing stakeholder needs": {
                    "mean": 3.4,
                    "median": 3.0,
                    "counts": {
                        "1/Not applicable": 9,
                        "2/Not impactful": 9,
                        "3/Slightly impactful": 3,
                        "5/Impactful": 5,
                        "6/Strongly impactful": 2
                    }
                }
            }
        },
        "Q105": {
            "question_text": "Were there any other significant challenges that impacted your efforts to collaborate with stakeholders in general (not specific to the selected project).",
            "sample_size": 28,
            "answer_data": {
                "No": {
                    "counts": "27",
                    "percentage": 0.96
                },
                "Yes": {
                    "counts": "1",
                    "percentage": 0.04
                }
            }
        },
        "Q106": {
            "question_text": "Please list and rate the impact of any other significant challenges that impacted your efforts to collaborate with stakeholders in general (not specific to the selected project).",
            "withheld_reason": "open response"
        },
        "Q107": {
            "question_text": "Is there anything else you want to share about collaborations with stakeholders? Optional.",
            "withheld_reason": "open response"
        },
        "Q108": {
            "question_text": "What type of stakeholder is your selected collaboration with?",
            "sample_size": 50,
            "answer_data": {
                "Public health institutions (e.g. CDC or state, local, tribal health departments)": {
                    "counts": "30",
                    "percentage": 0.6
                },
                "Other government officials (e.g. governors, mayors, congress members, judicial branch personnel)": {
                    "counts": "8",
                    "percentage": 0.16
                },
                "Other, please specify": {
                    "counts": "7",
                    "percentage": 0.14
                },
                "Healthcare institutions (e.g. hospital networks, nursing homes)": {
                    "counts": "5",
                    "percentage": 0.1
                }
            }
        },
        "Q109": {
            "question_text": "Which of the following public health institutions did you communicate with for the selected collaboration?",
            "sample_size": 30,
            "answer_data": {
                "State health department ": {
                    "counts": "24",
                    "percentage": 0.8
                },
                "CDC": {
                    "counts": "13",
                    "percentage": 0.43
                },
                "County health department ": {
                    "counts": "7",
                    "percentage": 0.23
                },
                "City or metropolitan health department": {
                    "counts": "6",
                    "percentage": 0.2
                },
                "Other, please specify": {
                    "counts": "3",
                    "percentage": 0.1
                },
                "Tribal health department ": {
                    "counts": "1",
                    "percentage": 0.03
                }
            }
        },
        "Q110": {
            "question_text": "Which of the following government offices or officials did you communicate with for the selected collaboration?",
            "sample_size": 8,
            "answer_data": {
                "Governor's office": {
                    "counts": "7",
                    "percentage": 0.88
                },
                "US Center for Disease Control": {
                    "counts": "2",
                    "percentage": 0.25
                },
                "Mayor's office or equivalent": {
                    "counts": "2",
                    "percentage": 0.25
                },
                "State congress members": {
                    "counts": "1",
                    "percentage": 0.12
                },
                "US Congress": {
                    "counts": "1",
                    "percentage": 0.12
                },
                "US Department of Health and Human Services": {
                    "counts": "1",
                    "percentage": 0.12
                },
                "President's office": {
                    "counts": "1",
                    "percentage": 0.12
                },
                "Other, please specify 1": {
                    "counts": "1",
                    "percentage": 0.12
                },
                "Other, please specify 2": {
                    "counts": "0",
                    "percentage": 0.0
                },
                "Other, please specify 3": {
                    "counts": "0",
                    "percentage": 0.0
                },
                "Other, please specify 4": {
                    "counts": "0",
                    "percentage": 0.0
                },
                "City council members or equivalent": {
                    "counts": "1",
                    "percentage": 0.12
                },
                "State courts": {
                    "counts": "0",
                    "percentage": 0.0
                },
                "Federal courts": {
                    "counts": "0",
                    "percentage": 0.0
                },
                "Tribal jurisdiction": {
                    "counts": "0",
                    "percentage": 0.0
                },
                "Local or municipal courts": {
                    "counts": "0",
                    "percentage": 0.0
                }
            }
        },
        "Q111": {
            "question_text": "Which of the following healthcare institutions did you communicate with for the selected collaboration?",
            "sample_size": 5,
            "answer_data": {
                "Hospital": {
                    "counts": "5",
                    "percentage": 1.0
                },
                "Health clinic or outpatient care facility": {
                    "counts": "1",
                    "percentage": 0.2
                },
                "Nursing home": {
                    "counts": "1",
                    "percentage": 0.2
                },
                "Rehabilitation facility": {
                    "counts": "1",
                    "percentage": 0.2
                },
                "Other institution devoted to the care of sick, infirm, or aged person": {
                    "counts": "0",
                    "percentage": 0.0
                },
                "Other, please specify": {
                    "counts": "0",
                    "percentage": 0.0
                }
            }
        },
        "Q112": {
            "question_text": "Before the COVID-19 pandemic, had you communicated or worked with this stakeholder before?",
            "sample_size": 50,
            "answer_data": {
                "No, I had not communicated with this stakeholder before the COVID-19 pandemic": {
                    "counts": "29",
                    "percentage": 0.58
                },
                "Yes, I had been in contact with this stakeholder before": {
                    "counts": "15",
                    "percentage": 0.3
                },
                "Yes, I had worked with this stakeholder before": {
                    "counts": "6",
                    "percentage": 0.12
                }
            }
        },
        "Q113": {
            "question_text": "Did this stakeholder provide access to data that was not publicly available?",
            "sample_size": 50,
            "answer_data": {
                "No": {
                    "counts": "29",
                    "percentage": 0.58
                },
                "Yes": {
                    "counts": "21",
                    "percentage": 0.42
                }
            }
        },
        "Q114": {
            "question_text": "Which of the following tools did you provide to this stakeholder?",
            "sample_size": 50,
            "answer_data": {
                "Modeling tools or expertise": {
                    "counts": "41",
                    "percentage": 0.82
                },
                "Synthesis of current COVID-19 information": {
                    "counts": "30",
                    "percentage": 0.6
                },
                "Access to expert advice and/or policy recommendations": {
                    "counts": "30",
                    "percentage": 0.6
                },
                "Access to data that was not publicly available": {
                    "counts": "12",
                    "percentage": 0.24
                },
                "Other, please specify": {
                    "counts": "4",
                    "percentage": 0.08
                }
            }
        },
        "Q115": {
            "question_text": "How frequently did you communicate with this stakeholder during the peak of your collaboration?",
            "sample_size": 50,
            "answer_data": {
                "Every 2 weeks or more often": {
                    "counts": "29",
                    "percentage": 0.58
                },
                "5-10 times": {
                    "counts": "6",
                    "percentage": 0.12
                },
                "3-5 times": {
                    "counts": "5",
                    "percentage": 0.1
                },
                "1-2 times": {
                    "counts": "4",
                    "percentage": 0.08
                },
                "More than 10 times": {
                    "counts": "3",
                    "percentage": 0.06
                },
                "Quarterly or less often": {
                    "counts": "2",
                    "percentage": 0.04
                },
                "Monthly": {
                    "counts": "1",
                    "percentage": 0.02
                },
                "Every 2 months": {
                    "counts": "0",
                    "percentage": 0.0
                }
            }
        },
        "Q116": {
            "question_text": "How much influence did stakeholder needs have on the development of your model?",
            "sample_size": 40,
            "answer_data": {
                "We developed a model from scratch to meet stakeholder needs": {
                    "counts": "18",
                    "percentage": 0.45
                },
                "We customized an existing model to meet stakeholder needs": {
                    "counts": "18",
                    "percentage": 0.45
                },
                "We did not adopt our model to stakeholder needs": {
                    "counts": "7",
                    "percentage": 0.18
                }
            }
        },
        "Q117": {
            "question_text": "During which stages of model development did you get stakeholder feedback?",
            "sample_size": 40,
            "answer_data": {
                "Once our model was operational": {
                    "counts": "25",
                    "percentage": 0.62
                },
                "In the early stages of model development": {
                    "counts": "22",
                    "percentage": 0.55
                },
                "We did not get feedback from this stakeholder": {
                    "counts": "4",
                    "percentage": 0.1
                }
            }
        },
        "Q118": {
            "question_text": "How much influence did stakeholder needs have on the development of your data collection process or analysis?",
            "sample_size": 10,
            "answer_data": {
                "We developed a data collection process or analysis from scratch to meet stakeholder needs": {
                    "counts": "6",
                    "percentage": 0.6
                },
                "We customized an existing data collection process or analysis to meet stakeholder needs": {
                    "counts": "4",
                    "percentage": 0.4
                },
                "We did not adopt our data collection process or analysis to stakeholder needs": {
                    "counts": "2",
                    "percentage": 0.2
                }
            }
        },
        "Q119": {
            "question_text": "During which stages of data collection or analysis did you get stakeholder feedback?",
            "sample_size": 10,
            "answer_data": {
                "In the early stages of data collection or analysis": {
                    "counts": "10",
                    "percentage": 1.0
                },
                "Once our data or its analysis was available": {
                    "counts": "5",
                    "percentage": 0.5
                },
                "We did not get feedback from this stakeholder": {
                    "counts": "0",
                    "percentage": 0.0
                }
            }
        },
        "Q120": {
            "question_text": "Rate the extent to which the following challenges impacted your collaboration with this stakeholder.",
            "sample_size": "50",
            "answer_data": {
                "Difficulty with data sharing or establishing data use agreements": {
                    "mean": 2.5,
                    "median": 2.0,
                    "counts": {
                        "1/Not impactful": 23,
                        "2/Slightly impactful": 7,
                        "3/Moderately impactful": 3,
                        "4/Impactful": 8,
                        "5/Strongly impactful": 9
                    }
                },
                "Limited feedback from stakeholders or data/model users": {
                    "mean": 2.2,
                    "median": 2.0,
                    "counts": {
                        "1/Not impactful": 21,
                        "2/Slightly impactful": 12,
                        "3/Moderately impactful": 7,
                        "4/Impactful": 5,
                        "5/Strongly impactful": 5
                    }
                },
                "Difficulty translating data/modeling work to public health practice (e.g. informing decision-makers on policymaking, resource allocation, etc.)": {
                    "mean": 2.7,
                    "median": 3.0,
                    "counts": {
                        "1/Not impactful": 15,
                        "2/Slightly impactful": 9,
                        "3/Moderately impactful": 10,
                        "4/Impactful": 9,
                        "5/Strongly impactful": 7
                    }
                },
                "Lack of expertise on effective communication with stakeholders": {
                    "mean": 2.1,
                    "median": 2.0,
                    "counts": {
                        "1/Not impactful": 20,
                        "2/Slightly impactful": 15,
                        "3/Moderately impactful": 6,
                        "4/Impactful": 6,
                        "5/Strongly impactful": 3
                    }
                },
                "Lack of data or information available to answer stakeholder questions": {
                    "mean": 2.6,
                    "median": 2.0,
                    "counts": {
                        "1/Not impactful": 14,
                        "2/Slightly impactful": 12,
                        "3/Moderately impactful": 10,
                        "4/Impactful": 6,
                        "5/Strongly impactful": 8
                    }
                },
                "Insufficient funding": {
                    "mean": 2.1,
                    "median": 2.0,
                    "counts": {
                        "1/Not impactful": 24,
                        "2/Slightly impactful": 11,
                        "3/Moderately impactful": 8,
                        "4/Impactful": 2,
                        "5/Strongly impactful": 5
                    }
                },
                "Logistical or scheduling challenges": {
                    "mean": 1.8,
                    "median": 1.5,
                    "counts": {
                        "1/Not impactful": 25,
                        "2/Slightly impactful": 14,
                        "3/Moderately impactful": 8,
                        "4/Impactful": 2,
                        "5/Strongly impactful": 1
                    }
                },
                "Insufficient time with stakeholders to adequately explain our work": {
                    "mean": 2.2,
                    "median": 2.0,
                    "counts": {
                        "1/Not impactful": 22,
                        "2/Slightly impactful": 12,
                        "3/Moderately impactful": 5,
                        "4/Impactful": 8,
                        "5/Strongly impactful": 3
                    }
                },
                "Limited time or capacity for collaborations with stakeholders due to competing priorities, overstretched human resources, etc.": {
                    "mean": 2.8,
                    "median": 3.0,
                    "counts": {
                        "1/Not impactful": 14,
                        "2/Slightly impactful": 8,
                        "3/Moderately impactful": 11,
                        "4/Impactful": 9,
                        "5/Strongly impactful": 8
                    }
                },
                "Adapting to changing stakeholder needs": {
                    "mean": 2.7,
                    "median": 2.5,
                    "counts": {
                        "1/Not impactful": 13,
                        "2/Slightly impactful": 12,
                        "3/Moderately impactful": 9,
                        "4/Impactful": 10,
                        "5/Strongly impactful": 6
                    }
                },
                "Difficulty producing results fast enough for decision-making timelines": {
                    "mean": 2.8,
                    "median": 3.0,
                    "counts": {
                        "1/Not impactful": 16,
                        "2/Slightly impactful": 6,
                        "3/Moderately impactful": 11,
                        "4/Impactful": 6,
                        "5/Strongly impactful": 11
                    }
                }
            }
        },
        "Q121": {
            "question_text": "Were there any other significant challenges that impacted your collaboration with this stakeholder?",
            "sample_size": 50,
            "answer_data": {
                "No": {
                    "counts": "45",
                    "percentage": 0.9
                },
                "Yes": {
                    "counts": "5",
                    "percentage": 0.1
                }
            }
        },
        "Q122": {
            "question_text": "Please list and rate the impact of any other significant challenges that  impacted your collaboration with this stakeholder.",
            "withheld_reason": "open response"
        },
        "Q123": {
            "question_text": "To what extent do you agree or disagree with the following statements about your experiences engaging with this stakeholder?",
            "sample_size": "50",
            "answer_data": {
                "Stakeholders clearly communicated their needs.": {
                    "mean": 3.8,
                    "median": 4.0,
                    "counts": {
                        "1/Strongly disagree": 2,
                        "2/Moderately disagree": 4,
                        "3/Neither agree nor disagree": 10,
                        "4/Moderately agree": 19,
                        "5/Strongly agree": 15
                    }
                },
                "Stakeholders were able to understand our findings and appropriate interpretations.": {
                    "mean": 4.0,
                    "median": 4.0,
                    "counts": {
                        "2/Moderately disagree": 4,
                        "3/Neither agree nor disagree": 3,
                        "4/Moderately agree": 30,
                        "5/Strongly agree": 13
                    }
                },
                "Stakeholders were able to understand the uncertainty and limitations of our findings.": {
                    "mean": 3.6,
                    "median": 4.0,
                    "counts": {
                        "1/Strongly disagree": 2,
                        "2/Moderately disagree": 7,
                        "3/Neither agree nor disagree": 11,
                        "4/Moderately agree": 21,
                        "5/Strongly agree": 9
                    }
                },
                "We built a positive working relationship with this stakeholder that will continue into the future.": {
                    "mean": 4.0,
                    "median": 4.0,
                    "counts": {
                        "2/Moderately disagree": 3,
                        "3/Neither agree nor disagree": 12,
                        "4/Moderately agree": 15,
                        "5/Strongly agree": 20
                    }
                }
            }
        },
        "Q124": {
            "question_text": "To what extent did your engagement with this stakeholder inform their public health work (e.g. decision-making, policy, resource allocation, situational awareness)?",
            "sample_size": 50,
            "answer_data": {
                "We got positive feedback on the usefulness of our work, but we are not sure if or how it was used": {
                    "counts": "28",
                    "percentage": 0.56
                },
                "Stakeholders informed us how our findings were used to inform their work": {
                    "counts": "18",
                    "percentage": 0.36
                },
                "We did not receive feedback on whether our work was useful": {
                    "counts": "4",
                    "percentage": 0.08
                }
            }
        },
        "Q125": {
            "question_text": "Is there anything else you want to share about collaborations with stakeholders?\n\nOptional.",
            "withheld_reason": "open response"
        },
        "Q126": {
            "question_text": "Did you collaborate with any researchers outside of your institution?\n\n\nBy collaborate, we mean having meetings with researchers to discuss COVID-19, for which researchers may have presented data and/or models or gave advice",
            "sample_size": 12,
            "answer_data": {
                "Yes": {
                    "counts": "7",
                    "percentage": 0.58
                },
                "No": {
                    "counts": "5",
                    "percentage": 0.42
                }
            }
        },
        "Q127": {
            "question_text": "Why didn't you collaborate with researchers outside of your institution?",
            "sample_size": 5,
            "answer_data": {
                "I did not have enough time or capacity to communicate with researchers.": {
                    "counts": "4",
                    "percentage": 0.8
                },
                "Communicating with researchers was not part of my focus or goals.": {
                    "counts": "2",
                    "percentage": 0.4
                },
                "I didn't think researchers' work was relevant for my COVID-19 response work.": {
                    "counts": "1",
                    "percentage": 0.2
                },
                "I did not know how to get in contact with researchers.": {
                    "counts": "0",
                    "percentage": 0.0
                },
                "I tried to communicate with researchers but was unsuccessful.": {
                    "counts": "0",
                    "percentage": 0.0
                },
                "Other, please specify": {
                    "counts": "0",
                    "percentage": 0.0
                }
            }
        },
        "Q128": {
            "question_text": "Please rate how impactful the following challenges were for establishing successful collaborations with researchers in general (no longer specific to the selected project).",
            "sample_size": "5",
            "answer_data": {
                "Difficulty finding and getting in contact with relevant researchers": {
                    "mean": 3.7,
                    "median": 3.0,
                    "counts": {
                        "1/Not applicable": 2,
                        "3/Slightly impactful": 2,
                        "5/Impactful": 1
                    }
                },
                "Limited opportunities to provide feedback to researchers": {
                    "mean": 4.0,
                    "median": 4.0,
                    "counts": {
                        "1/Not applicable": 2,
                        "2/Not impactful": 1,
                        "4/Moderately impactful": 1,
                        "6/Strongly impactful": 1
                    }
                },
                "Difficulty translating data or modeling work to public health practice (e.g. informing decision-makers on policymaking, resource allocation, etc.)": {
                    "mean": 5.5,
                    "median": 5.5,
                    "counts": {
                        "1/Not applicable": 3,
                        "5/Impactful": 1,
                        "6/Strongly impactful": 1
                    }
                },
                "Difficulty with data sharing or establishing data use agreements": {
                    "mean": 5.0,
                    "median": 6.0,
                    "counts": {
                        "1/Not applicable": 2,
                        "3/Slightly impactful": 1,
                        "6/Strongly impactful": 2
                    }
                },
                "Lack of data or information available to answer our questions": {
                    "mean": 4.3,
                    "median": 5.0,
                    "counts": {
                        "1/Not applicable": 2,
                        "2/Not impactful": 1,
                        "5/Impactful": 1,
                        "6/Strongly impactful": 1
                    }
                },
                "Insufficient funding": {
                    "mean": 5.0,
                    "median": 5.0,
                    "counts": {
                        "1/Not applicable": 2,
                        "4/Moderately impactful": 1,
                        "5/Impactful": 1,
                        "6/Strongly impactful": 1
                    }
                },
                "Logistical or scheduling challenges": {
                    "mean": 4.0,
                    "median": 4.0,
                    "counts": {
                        "1/Not applicable": 2,
                        "3/Slightly impactful": 1,
                        "4/Moderately impactful": 1,
                        "5/Impactful": 1
                    }
                },
                "Insufficient time with researchers for them to adequately explain their work": {
                    "mean": 5.3,
                    "median": 6.0,
                    "counts": {
                        "1/Not applicable": 2,
                        "4/Moderately impactful": 1,
                        "6/Strongly impactful": 2
                    }
                },
                "Limited time or capacity for collaborations with researchers due to competing priorities, overstretched human resources, etc.": {
                    "mean": 5.7,
                    "median": 6.0,
                    "counts": {
                        "1/Not applicable": 2,
                        "5/Impactful": 1,
                        "6/Strongly impactful": 2
                    }
                },
                "Researchers struggling to adapt to our changing needs": {
                    "mean": 5.5,
                    "median": 5.5,
                    "counts": {
                        "1/Not applicable": 3,
                        "5/Impactful": 1,
                        "6/Strongly impactful": 1
                    }
                },
                "Researchers unable to produce results fast enough for decision-making timelines": {
                    "mean": 5.3,
                    "median": 6.0,
                    "counts": {
                        "1/Not applicable": 2,
                        "4/Moderately impactful": 1,
                        "6/Strongly impactful": 2
                    }
                }
            }
        },
        "Q129": {
            "question_text": "Were there any other significant challenges that impacted your efforts to establish collaborations with researchers?",
            "sample_size": 5,
            "answer_data": {
                "No": {
                    "counts": "5",
                    "percentage": 1.0
                },
                "Yes": {
                    "counts": "0",
                    "percentage": 0.0
                }
            }
        },
        "Q130": {
            "question_text": "Please list and rate the impact of any other significant challenges that impacted your efforts to establish collaborations with researchers.",
            "withheld_reason": "open response"
        },
        "Q131": {
            "question_text": "Did you collaborate with more than one group of researchers?",
            "sample_size": 7,
            "answer_data": {
                "Yes": {
                    "counts": "6",
                    "percentage": 0.86
                },
                "No": {
                    "counts": "1",
                    "percentage": 0.14
                }
            }
        },
        "Q132": {
            "question_text": "Before the COVID-19 pandemic, had you communicated or worked with these researchers before?",
            "sample_size": 7,
            "answer_data": {
                "No, I had not communicated with these researchers before the COVID-19 pandemic": {
                    "counts": "6",
                    "percentage": 0.86
                },
                "Yes, I had been in contact with these researchers before": {
                    "counts": "1",
                    "percentage": 0.14
                },
                "Yes, I had worked with these researchers before": {
                    "counts": "0",
                    "percentage": 0.0
                }
            }
        },
        "Q133": {
            "question_text": "Was this collaboration funded?",
            "sample_size": 7,
            "answer_data": {
                "No": {
                    "counts": "3",
                    "percentage": 0.43
                },
                "Yes, by grant or award specific to the project": {
                    "counts": "2",
                    "percentage": 0.29
                },
                "Yes, by my institution": {
                    "counts": "1",
                    "percentage": 0.14
                },
                "Yes, by the researchers or their institution": {
                    "counts": "1",
                    "percentage": 0.14
                },
                "I don't know": {
                    "counts": "1",
                    "percentage": 0.14
                }
            }
        },
        "Q134": {
            "question_text": "Did you provide researchers with access to data that was not publicly available?",
            "sample_size": 7,
            "answer_data": {
                "Yes": {
                    "counts": "4",
                    "percentage": 0.57
                },
                "No": {
                    "counts": "3",
                    "percentage": 0.43
                }
            }
        },
        "Q135": {
            "question_text": "Which of the following tools did researchers provide in this collaboration?",
            "sample_size": 7,
            "answer_data": {
                "Modeling tools or expertise": {
                    "counts": "6",
                    "percentage": 0.86
                },
                "Access to expert advice or policy recommendations": {
                    "counts": "6",
                    "percentage": 0.86
                },
                "Synthesis of current COVID-19 data or information": {
                    "counts": "4",
                    "percentage": 0.57
                },
                "Access to data that was not publicly available": {
                    "counts": "2",
                    "percentage": 0.29
                },
                "Other, please specify": {
                    "counts": "1",
                    "percentage": 0.14
                }
            }
        },
        "Q136": {
            "question_text": "How frequently did you communicate with these researchers during the peak of your collaboration?",
            "sample_size": 7,
            "answer_data": {
                "Every 2 weeks or more often": {
                    "counts": "6",
                    "percentage": 0.86
                },
                "3-5 times": {
                    "counts": "1",
                    "percentage": 0.14
                },
                "More than 10 times": {
                    "counts": "0",
                    "percentage": 0.0
                },
                "Every 2 months": {
                    "counts": "0",
                    "percentage": 0.0
                },
                "6-10 times": {
                    "counts": "0",
                    "percentage": 0.0
                },
                "Quarterly or less often": {
                    "counts": "0",
                    "percentage": 0.0
                },
                "1-2 times": {
                    "counts": "0",
                    "percentage": 0.0
                },
                "Monthly": {
                    "counts": "0",
                    "percentage": 0.0
                }
            }
        },
        "Q137": {
            "question_text": "How much influence did your needs have on the models discussed?",
            "sample_size": 6,
            "answer_data": {
                "Researchers customized an existing model to meet our needs": {
                    "counts": "4",
                    "percentage": 0.67
                },
                "Researchers did not adopt the model to our needs": {
                    "counts": "1",
                    "percentage": 0.17
                },
                "Other, please specify": {
                    "counts": "1",
                    "percentage": 0.17
                },
                "Researchers developed a model from scratch to meet our needs": {
                    "counts": "0",
                    "percentage": 0.0
                }
            }
        },
        "Q138": {
            "question_text": "During which stages of model development did researchers ask for feedback?",
            "sample_size": 6,
            "answer_data": {
                "In the early stages of model development": {
                    "counts": "3",
                    "percentage": 0.5
                },
                "Once the model was operational": {
                    "counts": "2",
                    "percentage": 0.33
                },
                "Researchers did not ask for feedback": {
                    "counts": "2",
                    "percentage": 0.33
                },
                "Other, please specify": {
                    "counts": "1",
                    "percentage": 0.17
                }
            }
        },
        "Q139": {
            "question_text": "How much influence did your needs have on the data discussed?",
            "withheld_reason": "sample size too small (<5)"
        },
        "Q140": {
            "question_text": "During which stages of data analysis or data collection process development did researchers ask for feedback?",
            "withheld_reason": "sample size too small (<5)"
        },
        "Q141": {
            "question_text": "Please rate the extent to which the following challenges impacted your collaboration.",
            "sample_size": "7",
            "answer_data": {
                "Difficulty with data sharing or establishing data use agreements": {
                    "mean": 2.1,
                    "median": 2.0,
                    "counts": {
                        "1/Not impactful": 3,
                        "2/Slightly impactful": 2,
                        "3/Moderately impactful": 1,
                        "5/Strongly impactful": 1
                    }
                },
                "Difficulty translating data/modeling work to public health practice (e.g. informing decision-makers on policymaking, resource allocation, etc.)": {
                    "mean": 3.6,
                    "median": 3.0,
                    "counts": {
                        "1/Not impactful": 1,
                        "3/Moderately impactful": 3,
                        "5/Strongly impactful": 3
                    }
                },
                "Lack of data or information available to answer our questions": {
                    "mean": 2.9,
                    "median": 3.0,
                    "counts": {
                        "1/Not impactful": 2,
                        "2/Slightly impactful": 1,
                        "3/Moderately impactful": 1,
                        "4/Impactful": 2,
                        "5/Strongly impactful": 1
                    }
                },
                "Insufficient funding": {
                    "mean": 1.7,
                    "median": 1.0,
                    "counts": {
                        "1/Not impactful": 4,
                        "2/Slightly impactful": 2,
                        "4/Impactful": 1
                    }
                },
                "Logistical or scheduling challenges": {
                    "mean": 1.7,
                    "median": 2.0,
                    "counts": {
                        "1/Not impactful": 3,
                        "2/Slightly impactful": 3,
                        "3/Moderately impactful": 1
                    }
                },
                "Insufficient time with researchers for them to adequately explain their work": {
                    "mean": 2.1,
                    "median": 2.0,
                    "counts": {
                        "1/Not impactful": 3,
                        "2/Slightly impactful": 1,
                        "3/Moderately impactful": 2,
                        "4/Impactful": 1
                    }
                },
                "Limited time or capacity for collaborations with researchers due to competing priorities, overstretched human resources, etc.": {
                    "mean": 2.3,
                    "median": 2.0,
                    "counts": {
                        "1/Not impactful": 3,
                        "2/Slightly impactful": 1,
                        "3/Moderately impactful": 1,
                        "4/Impactful": 2
                    }
                },
                "Researchers struggling to adapt to our changing needs": {
                    "mean": 2.3,
                    "median": 3.0,
                    "counts": {
                        "1/Not impactful": 3,
                        "3/Moderately impactful": 3,
                        "4/Impactful": 1
                    }
                },
                "Researchers unable to produce results fast enough for decision-making timelines": {
                    "mean": 2.3,
                    "median": 3.0,
                    "counts": {
                        "1/Not impactful": 3,
                        "3/Moderately impactful": 3,
                        "4/Impactful": 1
                    }
                },
                "Limited opportunities to provide feedback to researchers": {
                    "mean": 2.3,
                    "median": 2.0,
                    "counts": {
                        "1/Not impactful": 3,
                        "2/Slightly impactful": 1,
                        "3/Moderately impactful": 1,
                        "4/Impactful": 2
                    }
                }
            }
        },
        "Q142": {
            "question_text": "Were there any other significant challenges that impacted your collaboration with researchers?",
            "sample_size": 7,
            "answer_data": {
                "No": {
                    "counts": "7",
                    "percentage": 1.0
                },
                "Yes": {
                    "counts": "0",
                    "percentage": 0.0
                }
            }
        },
        "Q143": {
            "question_text": "Please list and rate the impact of any other significant challenges that impacted your collaboration.",
            "withheld_reason": "open response"
        },
        "Q144": {
            "question_text": "To what extent do you agree or disagree with the following statements about your experiences engaging with researchers?",
            "sample_size": "7",
            "answer_data": {
                "Researchers communicated the uncertainty and limitations of their data or modeling results.": {
                    "mean": 3.7,
                    "median": 4.0,
                    "counts": {
                        "3/Neither agree nor disagree": 2,
                        "4/Agree": 5
                    }
                },
                "After communicating with researchers, I was still confused about the data or modeling results and appropriate interpretations.": {
                    "mean": 2.1,
                    "median": 2.0,
                    "counts": {
                        "1/Strongly disagree": 1,
                        "2/Disagree": 4,
                        "3/Neither agree nor disagree": 2
                    }
                },
                "I built a positive working relationship with researchers that will continue into the future.": {
                    "mean": 3.7,
                    "median": 4.0,
                    "counts": {
                        "3/Neither agree nor disagree": 2,
                        "4/Agree": 5
                    }
                }
            }
        },
        "Q145": {
            "question_text": "To what extent did your engagement with researchers inform your public health work (e.g. decision-making, policy, resource allocation, situational awareness)?",
            "sample_size": 7,
            "answer_data": {
                "What we learned from researchers informed our situational awareness": {
                    "counts": "7",
                    "percentage": 1.0
                },
                "What we learned from researchers directly impacted our decision-making": {
                    "counts": "3",
                    "percentage": 0.43
                },
                "What we learned from researchers did not impact our public health work": {
                    "counts": "0",
                    "percentage": 0.0
                },
                "Other, please specify": {
                    "counts": "0",
                    "percentage": 0.0
                }
            }
        },
        "Q146": {
            "question_text": "Is there anything else you want to share about collaborations with researchers?\n\nOptional.",
            "withheld_reason": "open response"
        },
        "Q147": {
            "question_text": "That you know of, were your findings from your selected project used for the following types of COVID-19 decision-making?",
            "sample_size": 82,
            "answer_data": {
                "Implementation of non-pharmaceutical interventions (e.g. mask mandates, stay at home orders, capacity limits, testing requirements) ": {
                    "counts": "32",
                    "percentage": 0.39
                },
                "Resource ordering or allocation": {
                    "counts": "29",
                    "percentage": 0.35
                },
                "Relaxing of non-pharmaceutical interventions (e.g. mask mandates, stay at home orders, capacity limits, testing requirements) ": {
                    "counts": "25",
                    "percentage": 0.3
                },
                "Not that I am aware of": {
                    "counts": "23",
                    "percentage": 0.28
                },
                "Vaccination policies ": {
                    "counts": "22",
                    "percentage": 0.27
                },
                "Healthcare institution operational decisions (e.g. hospital capacity management)": {
                    "counts": "21",
                    "percentage": 0.26
                },
                "School closures or reopening ": {
                    "counts": "14",
                    "percentage": 0.17
                },
                "Investing in contact tracing ": {
                    "counts": "9",
                    "percentage": 0.11
                },
                "Investing in testing capacity": {
                    "counts": "8",
                    "percentage": 0.1
                },
                "Investing in public education campaigns ": {
                    "counts": "6",
                    "percentage": 0.07
                },
                "Other, please specify": {
                    "counts": "5",
                    "percentage": 0.06
                }
            }
        },
        "Q148": {
            "question_text": "Why do you think your findings were not used for decision-making?",
            "sample_size": 23,
            "answer_data": {
                "I think it's likely that my findings were used to inform decision-making, I'm just not aware of it.": {
                    "counts": "9",
                    "percentage": 0.39
                },
                "Other, please specify": {
                    "counts": "8",
                    "percentage": 0.35
                },
                "This work was not relevant for guiding decision-makers.": {
                    "counts": "5",
                    "percentage": 0.22
                },
                "Decision-makers were not aware of my findings.": {
                    "counts": "4",
                    "percentage": 0.17
                },
                "Decision-makers were aware of and understood my findings but chose not to use them to guide decision-making. ": {
                    "counts": "0",
                    "percentage": 0.0
                },
                "Decision-makers were not able to adequately interpret my findings for their purposes. ": {
                    "counts": "0",
                    "percentage": 0.0
                }
            }
        },
        "Q149": {
            "question_text": "Is there anything else you want to share about why your findings may or may not have been used to make COVID-19-related decisions? Optional.",
            "withheld_reason": "open response"
        },
        "Q150": {
            "question_text": "Is this project ongoing?",
            "sample_size": 82,
            "answer_data": {
                "No": {
                    "counts": "51",
                    "percentage": 0.62
                },
                "Yes": {
                    "counts": "31",
                    "percentage": 0.38
                }
            }
        },
        "Q151": {
            "question_text": "Why did this project end?",
            "sample_size": 51,
            "answer_data": {
                "We did not think the work remained relevant": {
                    "counts": "20",
                    "percentage": 0.39
                },
                "The research question was answered ": {
                    "counts": "18",
                    "percentage": 0.35
                },
                "Moved on to other, higher priority COVID-19 related projects ": {
                    "counts": "18",
                    "percentage": 0.35
                },
                "Moved on to other, higher priority non-COVID-19 related projects ": {
                    "counts": "18",
                    "percentage": 0.35
                },
                "Ran out of funding ": {
                    "counts": "10",
                    "percentage": 0.2
                },
                "Burn-out from COVID-19 work": {
                    "counts": "10",
                    "percentage": 0.2
                },
                "Other, please specify": {
                    "counts": "9",
                    "percentage": 0.18
                }
            }
        },
        "Q152": {
            "question_text": "Please select the most impactful challenges in COVID-19 data and modeling work in general (no longer specific to your selected project). Maximum of 5 total selections.",
            "sample_size": 82,
            "answer_data": {
                "Desired data was never collected": {
                    "counts": "41",
                    "percentage": 0.5,
                    "rank": 1
                },
                "Insufficient human resources with necessary skills": {
                    "counts": "38",
                    "percentage": 0.46,
                    "rank": 2
                },
                "Other data quality issues (e.g. anomalies, missing values, irregular reporting schedules)": {
                    "counts": "37",
                    "percentage": 0.45,
                    "rank": 3
                },
                "Data is not timely (too much lag between when data is current and when it's made available)": {
                    "counts": "37",
                    "percentage": 0.45,
                    "rank": 4
                },
                "Difficulty translating data/modeling work to public health practice (e.g. informing decision-makers on policymaking, resource allocation, etc.)": {
                    "counts": "36",
                    "percentage": 0.44,
                    "rank": 5
                },
                "Insufficient funding": {
                    "counts": "27",
                    "percentage": 0.33,
                    "rank": 6
                },
                "Difficulty producing results fast enough for decision-making timelines": {
                    "counts": "26",
                    "percentage": 0.32,
                    "rank": 7
                },
                "Lack of direct communication with stakeholders": {
                    "counts": "22",
                    "percentage": 0.27,
                    "rank": 8
                },
                "Not publicly available": {
                    "counts": "20",
                    "percentage": 0.24,
                    "rank": 9
                },
                "Lack of standardization in data definitions (e.g. across jurisdictions, over time)": {
                    "counts": "20",
                    "percentage": 0.24,
                    "rank": 10
                },
                "Sampling biases": {
                    "counts": "18",
                    "percentage": 0.22,
                    "rank": 11
                },
                "Privacy or data use agreement issues": {
                    "counts": "15",
                    "percentage": 0.18,
                    "rank": 12
                },
                "Lack of expertise on effective communication with stakeholders": {
                    "counts": "8",
                    "percentage": 0.1,
                    "rank": 13
                },
                "Not in machine readable format": {
                    "counts": "7",
                    "percentage": 0.09,
                    "rank": 14
                },
                "Insufficient computational resources": {
                    "counts": "6",
                    "percentage": 0.07,
                    "rank": 15
                },
                "Cost prohibitive (data available but too expensive)": {
                    "counts": "5",
                    "percentage": 0.06,
                    "rank": 16
                },
                "Other, please specify": {
                    "counts": "3",
                    "percentage": 0.04,
                    "rank": 17
                }
            }
        },
        "Q153": {
            "question_text": "Please select your top priority areas to invest in for informing future epidemic response (maximum of 7 total selections).\n\n\n\nInvestment in data could translate to higher quality data (e.g. COVID-19 cases or deaths data), more widespread collection of this data (e.g. genomic surveillance), or new data sources being available (e.g. data that captures COVID-19 risk reduction behaviors)",
            "sample_size": 82,
            "answer_data": {
                "Determining the effectiveness of different interventions (e.g. policies, vaccinations) or surveillance systems": {
                    "counts": "49",
                    "percentage": 0.6,
                    "rank": 1
                },
                "Better understanding of the current situation or situational awareness": {
                    "counts": "41",
                    "percentage": 0.5,
                    "rank": 2
                },
                "Hospitalizations data": {
                    "counts": "41",
                    "percentage": 0.5,
                    "rank": 3
                },
                "Cases or deaths data": {
                    "counts": "37",
                    "percentage": 0.45,
                    "rank": 4
                },
                "Determining factors that impact transmission or severity of disease": {
                    "counts": "36",
                    "percentage": 0.44,
                    "rank": 5
                },
                "Wastewater surveillance": {
                    "counts": "31",
                    "percentage": 0.38,
                    "rank": 6
                },
                "Serological surveillance": {
                    "counts": "27",
                    "percentage": 0.33,
                    "rank": 7
                },
                "Testing data (e.g. number of tests, test positivity rate)": {
                    "counts": "24",
                    "percentage": 0.29,
                    "rank": 8
                },
                "Genomic surveillance (e.g. variant prevalence)": {
                    "counts": "21",
                    "percentage": 0.26,
                    "rank": 9
                },
                "Optimal management or allocation of resources": {
                    "counts": "21",
                    "percentage": 0.26,
                    "rank": 10
                },
                "Other behavioral data (e.g. survey, social media or news sentiment analysis)": {
                    "counts": "20",
                    "percentage": 0.24,
                    "rank": 11
                },
                "Electronic medical records or individual-level health data": {
                    "counts": "17",
                    "percentage": 0.21,
                    "rank": 12
                },
                "Predictions for the near future": {
                    "counts": "16",
                    "percentage": 0.2,
                    "rank": 13
                },
                "Vaccines allocated or administered": {
                    "counts": "15",
                    "percentage": 0.18,
                    "rank": 14
                },
                "Health risk factors data": {
                    "counts": "14",
                    "percentage": 0.17,
                    "rank": 15
                },
                "Mobility data": {
                    "counts": "13",
                    "percentage": 0.16,
                    "rank": 16
                },
                "Insight on potential longer-term scenarios": {
                    "counts": "13",
                    "percentage": 0.16,
                    "rank": 17
                },
                "Policy data": {
                    "counts": "10",
                    "percentage": 0.12,
                    "rank": 18
                },
                "Consumer data (e.g. at-home test, mask, or disinfectant purchases)": {
                    "counts": "9",
                    "percentage": 0.11,
                    "rank": 19
                },
                "Other epidemiological data (e.g. influenza, SARS-CoV-1)": {
                    "counts": "8",
                    "percentage": 0.1,
                    "rank": 20
                },
                "Other demographic data": {
                    "counts": "6",
                    "percentage": 0.07,
                    "rank": 21
                },
                "Other, please specify 1": {
                    "counts": "5",
                    "percentage": 0.06,
                    "rank": 22
                },
                "Other, please specify 2": {
                    "counts": "2",
                    "percentage": 0.02,
                    "rank": 24
                },
                "Other, please specify 3": {
                    "counts": "1",
                    "percentage": 0.01,
                    "rank": 25
                },
                "Climate or environmental data (e.g. temperature, humidity)": {
                    "counts": "3",
                    "percentage": 0.04,
                    "rank": 23
                }
            }
        },
        "Q154": {
            "question_text": "If you have any feedback you would like to provide on the survey, please enter it here.\n\nOptional",
            "withheld_reason": "open response"
        },
        "Q155": {
            "question_text": "In one or two sentences, how would you describe your role or responsibilities related to COVID-19 response? How were you involved in COVID-19 decision-making?",
            "withheld_reason": "open response"
        },
        "Q156": {
            "question_text": "If there is any public documentation of your COVID-19 response work (e.g. preprint, publication, report, dashboard), please enter the link here.",
            "withheld_reason": "open response"
        },
        "Q157": {
            "question_text": "Please select the time periods in which you were involved in COVID-19 response work.",
            "sample_size": 30,
            "answer_data": {
                "During the middle or control phase of the COVID-19 pandemic (approximately late 2020": {
                    "counts": "29",
                    "percentage": 0.97
                },
                "Early in the COVID-19 pandemic (January-April 2020)": {
                    "counts": "22",
                    "percentage": 0.73
                },
                "None of the above": {
                    "counts": "1",
                    "percentage": 0.03
                }
            }
        },
        "Q158": {
            "question_text": "For your role, please rate the importance of these research objectives early in the COVID-19 pandemic (January-April 2020)",
            "sample_size": "22",
            "answer_data": {
                "To learn about the current situation and increase situational awareness": {
                    "mean": 4.8,
                    "median": 5.0,
                    "counts": {
                        "4/Very important": 4,
                        "5/Extremely important": 18
                    }
                },
                "To predict the near future": {
                    "mean": 4.0,
                    "median": 4.0,
                    "counts": {
                        "2/A little important": 2,
                        "3/Somewhat important": 5,
                        "4/Very important": 7,
                        "5/Extremely important": 8
                    }
                },
                "To learn about factors that impact SARS-CoV-2 transmission": {
                    "mean": 4.0,
                    "median": 4.0,
                    "counts": {
                        "2/A little important": 3,
                        "3/Somewhat important": 3,
                        "4/Very important": 6,
                        "5/Extremely important": 10
                    }
                },
                "To learn about the effectiveness of different policy interventions and/or surveillance systems": {
                    "mean": 3.6,
                    "median": 4.0,
                    "counts": {
                        "2/A little important": 3,
                        "3/Somewhat important": 6,
                        "4/Very important": 9,
                        "5/Extremely important": 4
                    }
                },
                "To learn about possible long-term scenarios": {
                    "mean": 3.3,
                    "median": 3.0,
                    "counts": {
                        "1/Not at all important": 1,
                        "2/A little important": 1,
                        "3/Somewhat important": 12,
                        "4/Very important": 7,
                        "5/Extremely important": 1
                    }
                },
                "To learn which populations are most at-risk": {
                    "mean": 4.2,
                    "median": 4.0,
                    "counts": {
                        "2/A little important": 1,
                        "3/Somewhat important": 2,
                        "4/Very important": 10,
                        "5/Extremely important": 9
                    }
                },
                "To inform resource management (e.g. hospital capacity, medical supplies, testing capacity, vaccine allocation)": {
                    "mean": 4.7,
                    "median": 5.0,
                    "counts": {
                        "3/Somewhat important": 1,
                        "4/Very important": 4,
                        "5/Extremely important": 17
                    }
                },
                "To communicate information about COVID-19 and/or risk reduction behaviors to the public": {
                    "mean": 4.3,
                    "median": 5.0,
                    "counts": {
                        "1/Not at all important": 2,
                        "2/A little important": 1,
                        "4/Very important": 5,
                        "5/Extremely important": 14
                    }
                }
            }
        },
        "Q159": {
            "question_text": "For your role, please rate the importance of these research objectives during the middle/control phase of the COVID-19 pandemic (approximately late 2020 to mid 2021, when non-pharmaceutical interventions, like capacity limits on indoor gatherings, and vaccinations were used to keep the pandemic under control)",
            "sample_size": "29",
            "answer_data": {
                "To learn about the current situation and increase situational awareness": {
                    "mean": 4.2,
                    "median": 4.0,
                    "counts": {
                        "2/A little important": 1,
                        "3/Somewhat important": 5,
                        "4/Very important": 9,
                        "5/Extremely important": 14
                    }
                },
                "To predict the near future": {
                    "mean": 4.0,
                    "median": 4.0,
                    "counts": {
                        "2/A little important": 3,
                        "3/Somewhat important": 4,
                        "4/Very important": 12,
                        "5/Extremely important": 10
                    }
                },
                "To learn about factors that impact SARS-CoV-2 transmission": {
                    "mean": 3.4,
                    "median": 3.0,
                    "counts": {
                        "2/A little important": 6,
                        "3/Somewhat important": 9,
                        "4/Very important": 9,
                        "5/Extremely important": 5
                    }
                },
                "To learn about the effectiveness of vaccination": {
                    "mean": 4.0,
                    "median": 4.0,
                    "counts": {
                        "2/A little important": 4,
                        "3/Somewhat important": 5,
                        "4/Very important": 7,
                        "5/Extremely important": 13
                    }
                },
                "To learn about the effectiveness of different policy interventions and/or surveillance systems": {
                    "mean": 4.1,
                    "median": 4.0,
                    "counts": {
                        "2/A little important": 2,
                        "3/Somewhat important": 4,
                        "4/Very important": 12,
                        "5/Extremely important": 11
                    }
                },
                "To learn about possible long-term scenarios": {
                    "mean": 3.6,
                    "median": 4.0,
                    "counts": {
                        "1/Not at all important": 1,
                        "2/A little important": 3,
                        "3/Somewhat important": 10,
                        "4/Very important": 9,
                        "5/Extremely important": 6
                    }
                },
                "To learn which populations are most at-risk": {
                    "mean": 3.7,
                    "median": 4.0,
                    "counts": {
                        "2/A little important": 4,
                        "3/Somewhat important": 6,
                        "4/Very important": 14,
                        "5/Extremely important": 5
                    }
                },
                "To inform resource management (e.g. hospital capacity, medical supplies, testing capacity, vaccine allocation)": {
                    "mean": 4.3,
                    "median": 5.0,
                    "counts": {
                        "2/A little important": 2,
                        "3/Somewhat important": 6,
                        "4/Very important": 3,
                        "5/Extremely important": 18
                    }
                },
                "To communicate information about COVID-19 and/or risk reduction behaviors to the public": {
                    "mean": 3.8,
                    "median": 4.0,
                    "counts": {
                        "1/Not at all important": 3,
                        "2/A little important": 2,
                        "3/Somewhat important": 6,
                        "4/Very important": 5,
                        "5/Extremely important": 13
                    }
                }
            }
        },
        "Q160": {
            "question_text": "For your role, please rate the importance of these research objectives.",
            "withheld_reason": "sample size too small (<5)"
        },
        "Q161": {
            "question_text": "Were there any other research objectives that were important for your work?",
            "sample_size": 30,
            "answer_data": {
                "No": {
                    "counts": "21",
                    "percentage": 0.7
                },
                "Yes": {
                    "counts": "9",
                    "percentage": 0.3
                }
            }
        },
        "Q162": {
            "question_text": "Please list and rate the importance of any other research objectives.",
            "withheld_reason": "open response"
        },
        "Q163": {
            "question_text": "Did you do any of the following types of work with COVID-19 data?",
            "sample_size": 30,
            "answer_data": {
                "I used data collected or managed internally to inform our COVID-19 response work": {
                    "counts": "29",
                    "percentage": 0.97
                },
                "I used external data to inform our COVID-19 response work": {
                    "counts": "26",
                    "percentage": 0.87
                },
                "I managed data collected or aggregated within my institution": {
                    "counts": "21",
                    "percentage": 0.7
                },
                "Other, please specify": {
                    "counts": "0",
                    "percentage": 0.0
                }
            }
        },
        "Q164": {
            "question_text": "Which of the following data types did you collect or manage internally for your institution?",
            "sample_size": 21,
            "answer_data": {
                "\tCOVID-19 case or death data ": {
                    "counts": "18",
                    "percentage": 0.86
                },
                "\tTesting data (e.g. number of tests, positivity rate) ": {
                    "counts": "18",
                    "percentage": 0.86
                },
                "\tCOVID-19 hospitalizations data": {
                    "counts": "17",
                    "percentage": 0.81
                },
                "\tOther epidemiological data (e.g. influenza, SARS-CoV-1) ": {
                    "counts": "16",
                    "percentage": 0.76
                },
                "\tVaccines allocated or administered data": {
                    "counts": "13",
                    "percentage": 0.62
                },
                "Electronic medical records or individual-level health data": {
                    "counts": "13",
                    "percentage": 0.62
                },
                "Genomic surveillance data (e.g. variant prevalence)": {
                    "counts": "13",
                    "percentage": 0.62
                },
                "\tOther demographic data ": {
                    "counts": "12",
                    "percentage": 0.57
                },
                "\tWastewater surveillance data": {
                    "counts": "8",
                    "percentage": 0.38
                },
                "\tHealth risk factors data ": {
                    "counts": "8",
                    "percentage": 0.38
                },
                "\tSerological surveillance data": {
                    "counts": "5",
                    "percentage": 0.24
                },
                "COVID-19 response policy data": {
                    "counts": "5",
                    "percentage": 0.24
                },
                "Other, please specify": {
                    "counts": "4",
                    "percentage": 0.19
                },
                "\tMobility data ": {
                    "counts": "3",
                    "percentage": 0.14
                },
                "\tOther behavioral data (e.g. survey, social media or news sentiment analysis) ": {
                    "counts": "3",
                    "percentage": 0.14
                },
                "\tConsumer data (e.g. home test, mask, and disinfectant purchases) ": {
                    "counts": "2",
                    "percentage": 0.1
                },
                "Climate or environmental data (e.g. temperature, humidity)": {
                    "counts": "0",
                    "percentage": 0.0
                }
            }
        },
        "Q165": {
            "question_text": "Please rate to what extent the following challenges impacted your work managing internal COVID-19 data.",
            "sample_size": "21",
            "answer_data": {
                "Issues with data systems (e.g. ease of use, lack of interoperability between data systems)": {
                    "mean": 4.4,
                    "median": 5.0,
                    "counts": {
                        "3/Moderately impactful": 4,
                        "4/Impactful": 4,
                        "5/Strongly impactful": 13
                    }
                },
                "Inconsistencies in reporting (e.g. between jurisdictions or departments)": {
                    "mean": 3.8,
                    "median": 4.0,
                    "counts": {
                        "1/Not impactful": 3,
                        "2/Slightly impactful": 2,
                        "3/Moderately impactful": 1,
                        "4/Impactful": 6,
                        "5/Strongly impactful": 9
                    }
                },
                "Data privacy concerns": {
                    "mean": 3.0,
                    "median": 3.0,
                    "counts": {
                        "1/Not impactful": 4,
                        "2/Slightly impactful": 4,
                        "3/Moderately impactful": 5,
                        "4/Impactful": 4,
                        "5/Strongly impactful": 4
                    }
                },
                "Difficulties with data sharing or establishing data use agreements": {
                    "mean": 3.3,
                    "median": 3.0,
                    "counts": {
                        "1/Not impactful": 1,
                        "2/Slightly impactful": 6,
                        "3/Moderately impactful": 4,
                        "4/Impactful": 6,
                        "5/Strongly impactful": 4
                    }
                },
                "Difficulties with adopting standard definitions of variables of interest": {
                    "mean": 3.3,
                    "median": 3.0,
                    "counts": {
                        "1/Not impactful": 2,
                        "2/Slightly impactful": 5,
                        "3/Moderately impactful": 4,
                        "4/Impactful": 5,
                        "5/Strongly impactful": 5
                    }
                },
                "Political (national, local, or institutional) influences": {
                    "mean": 3.4,
                    "median": 3.0,
                    "counts": {
                        "2/Slightly impactful": 7,
                        "3/Moderately impactful": 4,
                        "4/Impactful": 4,
                        "5/Strongly impactful": 6
                    }
                },
                "Insufficient funding": {
                    "mean": 3.0,
                    "median": 3.0,
                    "counts": {
                        "1/Not impactful": 4,
                        "2/Slightly impactful": 5,
                        "3/Moderately impactful": 4,
                        "4/Impactful": 4,
                        "5/Strongly impactful": 4
                    }
                },
                "Insufficient human resources with necessary skills": {
                    "mean": 3.5,
                    "median": 4.0,
                    "counts": {
                        "1/Not impactful": 2,
                        "2/Slightly impactful": 3,
                        "3/Moderately impactful": 5,
                        "4/Impactful": 5,
                        "5/Strongly impactful": 6
                    }
                }
            }
        },
        "Q166": {
            "question_text": "Please select which of the following data types you used to inform COVID-19 response.",
            "sample_size": 29,
            "answer_data": {
                "\tCOVID-19 case or death data ": {
                    "counts": "28",
                    "percentage": 0.97
                },
                "\tCOVID-19 hospitalizations data": {
                    "counts": "26",
                    "percentage": 0.9
                },
                "\tTesting data (e.g. number of tests, positivity rate) ": {
                    "counts": "26",
                    "percentage": 0.9
                },
                "Genomic surveillance data (e.g. variant prevalence)": {
                    "counts": "22",
                    "percentage": 0.76
                },
                "\tOther epidemiological data (e.g. influenza, SARS-CoV-1) ": {
                    "counts": "19",
                    "percentage": 0.66
                },
                "\tVaccines allocated or administered data": {
                    "counts": "18",
                    "percentage": 0.62
                },
                "Electronic medical records or individual-level health data": {
                    "counts": "16",
                    "percentage": 0.55
                },
                "\tWastewater surveillance data": {
                    "counts": "15",
                    "percentage": 0.52
                },
                "\tOther demographic data ": {
                    "counts": "14",
                    "percentage": 0.48
                },
                "\tHealth risk factors data ": {
                    "counts": "13",
                    "percentage": 0.45
                },
                "\tSerological surveillance data": {
                    "counts": "13",
                    "percentage": 0.45
                },
                "COVID-19 response policy data": {
                    "counts": "10",
                    "percentage": 0.34
                },
                "\tMobility data ": {
                    "counts": "9",
                    "percentage": 0.31
                },
                "\tOther behavioral data (e.g. survey, social media or news sentiment analysis) ": {
                    "counts": "8",
                    "percentage": 0.28
                },
                "\tConsumer data (e.g. home test, mask, and disinfectant purchases) ": {
                    "counts": "4",
                    "percentage": 0.14
                },
                "Other, please specify 1": {
                    "counts": "3",
                    "percentage": 0.1
                },
                "Other, please specify 2": {
                    "counts": "1",
                    "percentage": 0.03
                },
                "Other, please specify 3": {
                    "counts": "0",
                    "percentage": 0.0
                },
                "Climate or environmental data (e.g. temperature, humidity)": {
                    "counts": "0",
                    "percentage": 0.0
                }
            }
        },
        "Q167": {
            "question_text": "Which of the data types were accessed internally versus externally?",
            "answer_data": {
                "COVID-19 case or death data": {
                    "sample_size": 25,
                    "counts": {
                        "Internally": {
                            "counts": "17",
                            "percentage": 0.68
                        },
                        "Externally": {
                            "counts": "8",
                            "percentage": 0.32
                        }
                    }
                },
                "Mobility data": {
                    "sample_size": 9,
                    "counts": {
                        "Externally": {
                            "counts": "9",
                            "percentage": 1.0
                        }
                    }
                },
                "Other behavioral data (e.g. survey, social media or news sentiment analysis)": {
                    "sample_size": 8,
                    "counts": {
                        "Externally": {
                            "counts": "8",
                            "percentage": 1.0
                        }
                    }
                },
                "COVID-19 response policy data": {
                    "sample_size": 10,
                    "counts": {
                        "Internally": {
                            "counts": "2",
                            "percentage": 0.2
                        },
                        "Externally": {
                            "counts": "8",
                            "percentage": 0.8
                        }
                    }
                },
                "Climate or environmental data (e.g. temperature, humidity)": {
                    "withheld_reason": "sample size too small (<5)"
                },
                "Consumer data (e.g. home test, mask, and disinfectant purchases)": {
                    "withheld_reason": "sample size too small (<5)"
                },
                "Health risk factors data": {
                    "sample_size": 12,
                    "counts": {
                        "Internally": {
                            "counts": "8",
                            "percentage": 0.67
                        },
                        "Externally": {
                            "counts": "4",
                            "percentage": 0.33
                        }
                    }
                },
                "Other demographic data": {
                    "sample_size": 12,
                    "counts": {
                        "Internally": {
                            "counts": "11",
                            "percentage": 0.92
                        },
                        "Externally": {
                            "counts": "1",
                            "percentage": 0.08
                        }
                    }
                },
                "COVID-19 hospitalizations data": {
                    "sample_size": 24,
                    "counts": {
                        "Internally": {
                            "counts": "14",
                            "percentage": 0.58
                        },
                        "Externally": {
                            "counts": "10",
                            "percentage": 0.42
                        }
                    }
                },
                "Other epidemiological data (e.g. influenza, SARS-CoV-1)": {
                    "sample_size": 17,
                    "counts": {
                        "Internally": {
                            "counts": "10",
                            "percentage": 0.59
                        },
                        "Externally": {
                            "counts": "7",
                            "percentage": 0.41
                        }
                    }
                },
                "Vaccines allocated or administered data": {
                    "sample_size": 17,
                    "counts": {
                        "Internally": {
                            "counts": "13",
                            "percentage": 0.76
                        },
                        "Externally": {
                            "counts": "4",
                            "percentage": 0.24
                        }
                    }
                },
                "Testing data (e.g. number of tests, positivity rate)": {
                    "sample_size": 23,
                    "counts": {
                        "Internally": {
                            "counts": "17",
                            "percentage": 0.74
                        },
                        "Externally": {
                            "counts": "6",
                            "percentage": 0.26
                        }
                    }
                },
                "Serological surveillance data": {
                    "sample_size": 13,
                    "counts": {
                        "Internally": {
                            "counts": "5",
                            "percentage": 0.38
                        },
                        "Externally": {
                            "counts": "8",
                            "percentage": 0.62
                        }
                    }
                },
                "Electronic medical records or individual-level health data": {
                    "sample_size": 13,
                    "counts": {
                        "Internally": {
                            "counts": "10",
                            "percentage": 0.77
                        },
                        "Externally": {
                            "counts": "3",
                            "percentage": 0.23
                        }
                    }
                },
                "Genomic surveillance data (e.g. variant prevalence)": {
                    "sample_size": 20,
                    "counts": {
                        "Internally": {
                            "counts": "12",
                            "percentage": 0.6
                        },
                        "Externally": {
                            "counts": "8",
                            "percentage": 0.4
                        }
                    }
                },
                "Wastewater surveillance data": {
                    "sample_size": 15,
                    "counts": {
                        "Internally": {
                            "counts": "9",
                            "percentage": 0.6
                        },
                        "Externally": {
                            "counts": "6",
                            "percentage": 0.4
                        }
                    }
                }
            }
        },
        "Q168": {
            "question_text": "How did you access COVID-19 data?",
            "sample_size": 26,
            "answer_data": {
                "The data was publicly available": {
                    "counts": "18",
                    "percentage": 0.69
                },
                "Collaboration with researchers within my institution": {
                    "counts": "14",
                    "percentage": 0.54
                },
                "Collaboration with external researchers": {
                    "counts": "12",
                    "percentage": 0.46
                },
                "Other, please specify": {
                    "counts": "8",
                    "percentage": 0.31
                },
                "Other private source, did not pay for access": {
                    "counts": "6",
                    "percentage": 0.23
                },
                "Private source, paid for access": {
                    "counts": "2",
                    "percentage": 0.08
                }
            }
        },
        "Q169": {
            "question_text": "What was the purpose of using this COVID-19 data?",
            "sample_size": 29,
            "answer_data": {
                "To learn about the current situation and increase situational awareness": {
                    "counts": "28",
                    "percentage": 0.97
                },
                "To inform resource management (e.g. hospital capacity, medical supplies, testing capacity, vaccine allocation)": {
                    "counts": "25",
                    "percentage": 0.86
                },
                "To predict the near future": {
                    "counts": "23",
                    "percentage": 0.79
                },
                "To communicate information about COVID-19 and/or risk reduction behaviors to the public": {
                    "counts": "21",
                    "percentage": 0.72
                },
                "To learn about the effectiveness of vaccination": {
                    "counts": "20",
                    "percentage": 0.69
                },
                "To learn about the effectiveness of different policy interventions and/or surveillance systems": {
                    "counts": "19",
                    "percentage": 0.66
                },
                "To learn which populations are most at-risk": {
                    "counts": "18",
                    "percentage": 0.62
                },
                "To learn about factors that impact SARS-CoV-2 transmission": {
                    "counts": "14",
                    "percentage": 0.48
                },
                "To learn about possible long-term scenarios ": {
                    "counts": "12",
                    "percentage": 0.41
                },
                "Other, please specify": {
                    "counts": "1",
                    "percentage": 0.03
                }
            }
        },
        "Q170": {
            "question_text": "Did you use datasets from any of the following sources?",
            "sample_size": 29,
            "answer_data": {
                "JHU CSSE COVID-19 case and death data or dashboard": {
                    "counts": "19",
                    "percentage": 0.66
                },
                "HHS Hospitalization Data": {
                    "counts": "18",
                    "percentage": 0.62
                },
                "US Census": {
                    "counts": "16",
                    "percentage": 0.55
                },
                "Epidemiological data (e.g. cases, deaths)": {
                    "counts": "15",
                    "percentage": 0.52
                },
                "Epidemiological data (e.g. cases or deaths, including for a particular sub-group such as prisons or colleges)": {
                    "counts": "15",
                    "percentage": 0.52
                },
                "Testing data": {
                    "counts": "12",
                    "percentage": 0.41
                },
                "Vaccination data": {
                    "counts": "12",
                    "percentage": 0.41
                },
                "Wastewater surveillance data": {
                    "counts": "12",
                    "percentage": 0.41
                },
                "Seroprevalence data": {
                    "counts": "12",
                    "percentage": 0.41
                },
                "GISAID variant tracker": {
                    "counts": "11",
                    "percentage": 0.38
                },
                "Community Mobility Reports": {
                    "counts": "9",
                    "percentage": 0.31
                },
                "Other, please specify": {
                    "counts": "9",
                    "percentage": 0.31
                },
                "The COVID Tracking Project": {
                    "counts": "8",
                    "percentage": 0.28
                },
                "Covariants.org": {
                    "counts": "7",
                    "percentage": 0.24
                },
                "Other data from Our World in Data": {
                    "counts": "7",
                    "percentage": 0.24
                },
                "Other data from CDC": {
                    "counts": "6",
                    "percentage": 0.21
                },
                "Policy/intervention data": {
                    "counts": "6",
                    "percentage": 0.21
                },
                "Oxford COVID-19 Government Response Tracker (OxCGRT)": {
                    "counts": "6",
                    "percentage": 0.21
                },
                "Delphi Epidata API (COVIDcast data, data about other diseases)": {
                    "counts": "6",
                    "percentage": 0.21
                },
                "SafeGraph mobility data": {
                    "counts": "5",
                    "percentage": 0.17
                },
                "Mask-wearing survey data": {
                    "counts": "5",
                    "percentage": 0.17
                },
                "Other data from the New York Times": {
                    "counts": "4",
                    "percentage": 0.14
                },
                "Vaccine data": {
                    "counts": "4",
                    "percentage": 0.14
                },
                "Apple Mobility Trends Reports": {
                    "counts": "4",
                    "percentage": 0.14
                },
                "Real-time Assessment of Community Transmission (REACT) Studies - Imperial College London": {
                    "counts": "3",
                    "percentage": 0.1
                },
                "Search Trends": {
                    "counts": "3",
                    "percentage": 0.1
                },
                "COVID-19 Trends and Impact Survey": {
                    "counts": "2",
                    "percentage": 0.07
                },
                "Mobility data": {
                    "counts": "2",
                    "percentage": 0.07
                },
                "Other data from Google": {
                    "counts": "1",
                    "percentage": 0.03
                },
                "Cuebiq mobility data": {
                    "counts": "1",
                    "percentage": 0.03
                },
                "Talus Analytics policy/intervention data (COVID AMP)": {
                    "counts": "1",
                    "percentage": 0.03
                },
                "None of the above": {
                    "counts": "0",
                    "percentage": 0.0
                },
                "Other data from Facebook": {
                    "counts": "0",
                    "percentage": 0.0
                }
            }
        },
        "Q171": {
            "question_text": "Please rate the usefulness of each data type for your COVID-19 work.",
            "answer_data": {
                "Wastewater surveillance data": {
                    "sample_size": "15",
                    "mean": 3.1,
                    "median": 3.0,
                    "counts": {
                        "1/Not at all useful": 1,
                        "2/Slightly useful": 4,
                        "3/Moderately useful": 4,
                        "4/Very useful": 5,
                        "5/Extremely useful": 1
                    }
                },
                "Mobility data": {
                    "sample_size": "9",
                    "mean": 3.2,
                    "median": 3.0,
                    "counts": {
                        "2/Slightly useful": 2,
                        "3/Moderately useful": 4,
                        "4/Very useful": 2,
                        "5/Extremely useful": 1
                    }
                },
                "Other behavioral data (e.g. survey, social media or news sentiment analysis)": {
                    "sample_size": "8",
                    "mean": 2.9,
                    "median": 2.5,
                    "counts": {
                        "2/Slightly useful": 4,
                        "3/Moderately useful": 2,
                        "4/Very useful": 1,
                        "5/Extremely useful": 1
                    }
                },
                "COVID-19 response policy data": {
                    "sample_size": "10",
                    "mean": 3.3,
                    "median": 3.5,
                    "counts": {
                        "1/Not at all useful": 1,
                        "2/Slightly useful": 3,
                        "3/Moderately useful": 1,
                        "4/Very useful": 2,
                        "5/Extremely useful": 3
                    }
                },
                "Climate or environmental data (e.g. temperature, humidity)": {
                    "withheld_reason": "sample size too small (<5)"
                },
                "Consumer data (e.g. home test, mask, and disinfectant purchases)": {
                    "withheld_reason": "sample size too small (<5)"
                },
                "Health risk factors data": {
                    "sample_size": "13",
                    "mean": 3.6,
                    "median": 4.0,
                    "counts": {
                        "2/Slightly useful": 2,
                        "3/Moderately useful": 4,
                        "4/Very useful": 4,
                        "5/Extremely useful": 3
                    }
                },
                "Other demographic data": {
                    "sample_size": "14",
                    "mean": 3.9,
                    "median": 4.0,
                    "counts": {
                        "2/Slightly useful": 2,
                        "3/Moderately useful": 2,
                        "4/Very useful": 5,
                        "5/Extremely useful": 5
                    }
                },
                "COVID-19 case or death data": {
                    "sample_size": "28",
                    "mean": 4.6,
                    "median": 5.0,
                    "counts": {
                        "3/Moderately useful": 2,
                        "4/Very useful": 8,
                        "5/Extremely useful": 18
                    }
                },
                "COVID-19 hospitalizations data": {
                    "sample_size": "26",
                    "mean": 4.6,
                    "median": 5.0,
                    "counts": {
                        "3/Moderately useful": 1,
                        "4/Very useful": 8,
                        "5/Extremely useful": 17
                    }
                },
                "Other epidemiological data (e.g. influenza, SARS-CoV-1)": {
                    "sample_size": "19",
                    "mean": 3.5,
                    "median": 3.0,
                    "counts": {
                        "1/Not at all useful": 1,
                        "2/Slightly useful": 1,
                        "3/Moderately useful": 8,
                        "4/Very useful": 5,
                        "5/Extremely useful": 4
                    }
                },
                "Vaccines allocated or administered data": {
                    "sample_size": "18",
                    "mean": 4.4,
                    "median": 4.5,
                    "counts": {
                        "3/Moderately useful": 1,
                        "4/Very useful": 8,
                        "5/Extremely useful": 9
                    }
                },
                "Testing data (e.g. number of tests, positivity rate)": {
                    "sample_size": "26",
                    "mean": 4.0,
                    "median": 4.0,
                    "counts": {
                        "2/Slightly useful": 4,
                        "3/Moderately useful": 3,
                        "4/Very useful": 9,
                        "5/Extremely useful": 10
                    }
                },
                "Serological surveillance data": {
                    "sample_size": "13",
                    "mean": 3.5,
                    "median": 3.0,
                    "counts": {
                        "1/Not at all useful": 1,
                        "2/Slightly useful": 1,
                        "3/Moderately useful": 6,
                        "4/Very useful": 1,
                        "5/Extremely useful": 4
                    }
                },
                "Electronic medical records or individual-level health data": {
                    "sample_size": "16",
                    "mean": 4.1,
                    "median": 4.0,
                    "counts": {
                        "1/Not at all useful": 1,
                        "3/Moderately useful": 2,
                        "4/Very useful": 6,
                        "5/Extremely useful": 7
                    }
                },
                "Genomic surveillance data (e.g. variant prevalence)": {
                    "sample_size": "22",
                    "mean": 4.1,
                    "median": 4.0,
                    "counts": {
                        "2/Slightly useful": 2,
                        "3/Moderately useful": 3,
                        "4/Very useful": 7,
                        "5/Extremely useful": 10
                    }
                }
            }
        },
        "Q172": {
            "question_text": "Which of the following were significant challenges of using COVID-19 cases or deaths data?",
            "sample_size": 28,
            "answer_data": {
                "Timeliness of the data: whether the data available at a particular time provide information about the current time period or are out-of-date": {
                    "counts": "25",
                    "percentage": 0.89
                },
                "Reliability or accuracy of the data": {
                    "counts": "17",
                    "percentage": 0.61
                },
                "Limited data at the geographic resolution (state, county, tribal, city) of interest to me": {
                    "counts": "16",
                    "percentage": 0.57
                },
                "Limited data that focused on sub-groups of interest to me. Example sub-groups include children, nursing homes, prisons, racial or ethnic groups, etc.": {
                    "counts": "12",
                    "percentage": 0.43
                },
                "Challenges related to privacy or data use agreements": {
                    "counts": "3",
                    "percentage": 0.11
                },
                "Lack of expertise to interpret or use data": {
                    "counts": "3",
                    "percentage": 0.11
                },
                "Other, please specify": {
                    "counts": "3",
                    "percentage": 0.11
                },
                "None of the above": {
                    "counts": "1",
                    "percentage": 0.04
                }
            }
        },
        "Q173": {
            "question_text": "Which of the following were significant challenges of  using COVID-19  hospitalizations data?",
            "sample_size": 26,
            "answer_data": {
                "Timeliness of the data: whether the data available at a particular time provide information about the current time period or are out-of-date ": {
                    "counts": "18",
                    "percentage": 0.69
                },
                "Reliability or accuracy of the data": {
                    "counts": "14",
                    "percentage": 0.54
                },
                "Limited data at the geographic resolution (state, county, tribal, city) of interest to me": {
                    "counts": "10",
                    "percentage": 0.38
                },
                "Limited data that focused on sub-groups of interest to me. Example sub-groups include children, nursing homes, prisons, racial or ethnic groups, etc.": {
                    "counts": "9",
                    "percentage": 0.35
                },
                "Challenges related to privacy or data use agreements": {
                    "counts": "6",
                    "percentage": 0.23
                },
                "Lack of expertise to interpret or use data": {
                    "counts": "3",
                    "percentage": 0.12
                },
                "Other, please specify": {
                    "counts": "3",
                    "percentage": 0.12
                },
                "None of the above": {
                    "counts": "1",
                    "percentage": 0.04
                }
            }
        },
        "Q174": {
            "question_text": "Which of the following were significant challenges of  using other epidemiological data (e.g. influenza, SARS-CoV-1)?",
            "sample_size": 19,
            "answer_data": {
                "Timeliness of the data: whether the data available at a particular time provide information about the current time period or are out-of-date ": {
                    "counts": "9",
                    "percentage": 0.47
                },
                "Limited data at the geographic resolution (state, county, tribal, city) of interest to me": {
                    "counts": "7",
                    "percentage": 0.37
                },
                "None of the above": {
                    "counts": "5",
                    "percentage": 0.26
                },
                "Reliability or accuracy of the data": {
                    "counts": "5",
                    "percentage": 0.26
                },
                "Limited data that focused on sub-groups of interest to me. Example sub-groups include children, nursing homes, prisons, racial or ethnic groups, etc.": {
                    "counts": "4",
                    "percentage": 0.21
                },
                "Lack of expertise to interpret or use data": {
                    "counts": "3",
                    "percentage": 0.16
                },
                "Challenges related to privacy or data use agreements": {
                    "counts": "3",
                    "percentage": 0.16
                },
                "Other, please specify": {
                    "counts": "3",
                    "percentage": 0.16
                }
            }
        },
        "Q175": {
            "question_text": "Which of the following were significant challenges of  using vaccines allocated or administered data?",
            "sample_size": 18,
            "answer_data": {
                "Timeliness of the data: whether the data available at a particular time provide information about the current time period or are out-of-date ": {
                    "counts": "8",
                    "percentage": 0.44
                },
                "Reliability or accuracy of the data": {
                    "counts": "7",
                    "percentage": 0.39
                },
                "Limited data at the geographic resolution (state, county, tribal, city) of interest to me": {
                    "counts": "7",
                    "percentage": 0.39
                },
                "Limited data that focused on sub-groups of interest to me. Example sub-groups include children, nursing homes, prisons, racial or ethnic groups, etc.": {
                    "counts": "7",
                    "percentage": 0.39
                },
                "None of the above": {
                    "counts": "2",
                    "percentage": 0.11
                },
                "Other, please specify": {
                    "counts": "2",
                    "percentage": 0.11
                },
                "Lack of expertise to interpret or use data": {
                    "counts": "1",
                    "percentage": 0.06
                },
                "Challenges related to privacy or data use agreements": {
                    "counts": "1",
                    "percentage": 0.06
                }
            }
        },
        "Q176": {
            "question_text": "Which of the following were significant challenges of  using testing data (e.g. number of tests, test positivity rate)?",
            "sample_size": 26,
            "answer_data": {
                "Reliability or accuracy of the data": {
                    "counts": "18",
                    "percentage": 0.69
                },
                "Timeliness of the data: whether the data available at a particular time provide information about the current time period or are out-of-date ": {
                    "counts": "15",
                    "percentage": 0.58
                },
                "Limited data that focused on sub-groups of interest to me. Example sub-groups include children, nursing homes, prisons, racial or ethnic groups, etc.": {
                    "counts": "10",
                    "percentage": 0.38
                },
                "Limited data at the geographic resolution (state, county, tribal, city) of interest to me": {
                    "counts": "9",
                    "percentage": 0.35
                },
                "Other, please specify": {
                    "counts": "4",
                    "percentage": 0.15
                },
                "Lack of expertise to interpret or use data": {
                    "counts": "3",
                    "percentage": 0.12
                },
                "Challenges related to privacy or data use agreements": {
                    "counts": "3",
                    "percentage": 0.12
                },
                "None of the above": {
                    "counts": "2",
                    "percentage": 0.08
                }
            }
        },
        "Q177": {
            "question_text": "Which of the following were significant challenges of  using serological surveillance data?",
            "sample_size": 13,
            "answer_data": {
                "Timeliness of the data: whether the data available at a particular time provide information about the current time period or are out-of-date ": {
                    "counts": "11",
                    "percentage": 0.85
                },
                "Limited data at the geographic resolution (state, county, tribal, city) of interest to me": {
                    "counts": "6",
                    "percentage": 0.46
                },
                "Limited data that focused on sub-groups of interest to me. Example sub-groups include children, nursing homes, prisons, racial or ethnic groups, etc.": {
                    "counts": "6",
                    "percentage": 0.46
                },
                "Reliability or accuracy of the data": {
                    "counts": "4",
                    "percentage": 0.31
                },
                "Other, please specify": {
                    "counts": "3",
                    "percentage": 0.23
                },
                "None of the above": {
                    "counts": "1",
                    "percentage": 0.08
                },
                "Lack of expertise to interpret or use data": {
                    "counts": "1",
                    "percentage": 0.08
                },
                "Challenges related to privacy or data use agreements": {
                    "counts": "1",
                    "percentage": 0.08
                }
            }
        },
        "Q178": {
            "question_text": "Which of the following were significant challenges of  using electronic medical records or individual-level health data?",
            "sample_size": 16,
            "answer_data": {
                "Timeliness of the data: whether the data available at a particular time provide information about the current time period or are out-of-date ": {
                    "counts": "9",
                    "percentage": 0.56
                },
                "Reliability or accuracy of the data": {
                    "counts": "6",
                    "percentage": 0.38
                },
                "Challenges related to privacy or data use agreements": {
                    "counts": "6",
                    "percentage": 0.38
                },
                "Lack of expertise to interpret or use data": {
                    "counts": "4",
                    "percentage": 0.25
                },
                "Limited data at the geographic resolution (state, county, tribal, city) of interest to me": {
                    "counts": "2",
                    "percentage": 0.12
                },
                "None of the above": {
                    "counts": "2",
                    "percentage": 0.12
                },
                "Other, please specify": {
                    "counts": "2",
                    "percentage": 0.12
                },
                "Limited data that focused on sub-groups of interest to me. Example sub-groups include children, nursing homes, prisons, racial or ethnic groups, etc.": {
                    "counts": "1",
                    "percentage": 0.06
                }
            }
        },
        "Q179": {
            "question_text": "Which of the following were significant challenges of  using genomic surveillance data (e.g. variant prevalence)?",
            "sample_size": 22,
            "answer_data": {
                "Timeliness of the data: whether the data available at a particular time provide information about the current time period or are out-of-date ": {
                    "counts": "13",
                    "percentage": 0.59
                },
                "Limited data at the geographic resolution (state, county, tribal, city) of interest to me": {
                    "counts": "11",
                    "percentage": 0.5
                },
                "Limited data that focused on sub-groups of interest to me. Example sub-groups include children, nursing homes, prisons, racial or ethnic groups, etc.": {
                    "counts": "7",
                    "percentage": 0.32
                },
                "Reliability or accuracy of the data": {
                    "counts": "6",
                    "percentage": 0.27
                },
                "None of the above": {
                    "counts": "3",
                    "percentage": 0.14
                },
                "Lack of expertise to interpret or use data": {
                    "counts": "3",
                    "percentage": 0.14
                },
                "Other, please specify": {
                    "counts": "3",
                    "percentage": 0.14
                },
                "Challenges related to privacy or data use agreements": {
                    "counts": "2",
                    "percentage": 0.09
                }
            }
        },
        "Q180": {
            "question_text": "Which of the following were significant challenges of  using wastewater surveillance data?",
            "sample_size": 15,
            "answer_data": {
                "Limited data at the geographic resolution (state, county, tribal, city) of interest to me": {
                    "counts": "11",
                    "percentage": 0.73
                },
                "Reliability or accuracy of the data": {
                    "counts": "8",
                    "percentage": 0.53
                },
                "Timeliness of the data: whether the data available at a particular time provide information about the current time period or are out-of-date ": {
                    "counts": "7",
                    "percentage": 0.47
                },
                "Lack of expertise to interpret or use data": {
                    "counts": "7",
                    "percentage": 0.47
                },
                "Limited data that focused on sub-groups of interest to me. Example sub-groups include children, nursing homes, prisons, racial or ethnic groups, etc.": {
                    "counts": "6",
                    "percentage": 0.4
                },
                "Other, please specify": {
                    "counts": "4",
                    "percentage": 0.27
                },
                "Challenges related to privacy or data use agreements": {
                    "counts": "1",
                    "percentage": 0.07
                },
                "None of the above": {
                    "counts": "0",
                    "percentage": 0.0
                }
            }
        },
        "Q181": {
            "question_text": "Which of the following were significant challenges of  using mobility data?",
            "sample_size": 9,
            "answer_data": {
                "Lack of expertise to interpret or use data": {
                    "counts": "4",
                    "percentage": 0.44
                },
                "Challenges related to privacy or data use agreements": {
                    "counts": "3",
                    "percentage": 0.33
                },
                "Reliability or accuracy of the data": {
                    "counts": "2",
                    "percentage": 0.22
                },
                "Timeliness of the data: whether the data available at a particular time provide information about the current time period or are out-of-date ": {
                    "counts": "2",
                    "percentage": 0.22
                },
                "Limited data that focused on sub-groups of interest to me. Example sub-groups include children, nursing homes, prisons, racial or ethnic groups, etc.": {
                    "counts": "2",
                    "percentage": 0.22
                },
                "Limited data at the geographic resolution (state, county, tribal, city) of interest to me": {
                    "counts": "2",
                    "percentage": 0.22
                },
                "Other, please specify": {
                    "counts": "2",
                    "percentage": 0.22
                },
                "None of the above": {
                    "counts": "1",
                    "percentage": 0.11
                }
            }
        },
        "Q182": {
            "question_text": "Which of the following were significant challenges of  using other behavioral data (e.g. social media, news sentiment analysis)?",
            "sample_size": 8,
            "answer_data": {
                "Reliability or accuracy of the data": {
                    "counts": "6",
                    "percentage": 0.75
                },
                "Limited data at the geographic resolution (state, county, tribal, city) of interest to me": {
                    "counts": "2",
                    "percentage": 0.25
                },
                "Lack of expertise to interpret or use data": {
                    "counts": "2",
                    "percentage": 0.25
                },
                "None of the above": {
                    "counts": "1",
                    "percentage": 0.12
                },
                "Timeliness of the data: whether the data available at a particular time provide information about the current time period or are out-of-date ": {
                    "counts": "1",
                    "percentage": 0.12
                },
                "Limited data that focused on sub-groups of interest to me. Example sub-groups include children, nursing homes, prisons, racial or ethnic groups, etc.": {
                    "counts": "1",
                    "percentage": 0.12
                },
                "Other, please specify": {
                    "counts": "1",
                    "percentage": 0.12
                },
                "Challenges related to privacy or data use agreements": {
                    "counts": "0",
                    "percentage": 0.0
                }
            }
        },
        "Q183": {
            "question_text": "Which of the following were significant challenges of  using COVID-19 response policy data?",
            "sample_size": 10,
            "answer_data": {
                "Reliability or accuracy of the data": {
                    "counts": "4",
                    "percentage": 0.4
                },
                "None of the above": {
                    "counts": "4",
                    "percentage": 0.4
                },
                "Timeliness of the data: whether the data available at a particular time provide information about the current time period or are out-of-date ": {
                    "counts": "3",
                    "percentage": 0.3
                },
                "Limited data at the geographic resolution (state, county, tribal, city) of interest to me": {
                    "counts": "3",
                    "percentage": 0.3
                },
                "Limited data that focused on sub-groups of interest to me. Example sub-groups include children, nursing homes, prisons, racial or ethnic groups, etc.": {
                    "counts": "3",
                    "percentage": 0.3
                },
                "Lack of expertise to interpret or use data": {
                    "counts": "2",
                    "percentage": 0.2
                },
                "Challenges related to privacy or data use agreements": {
                    "counts": "0",
                    "percentage": 0.0
                },
                "Other, please specify": {
                    "counts": "0",
                    "percentage": 0.0
                }
            }
        },
        "Q184": {
            "question_text": "Which of the following were significant challenges of using climate or environmental data (e.g. temperature, humidity)?",
            "withheld_reason": "sample size too small (<5)"
        },
        "Q185": {
            "question_text": "Which of the following were significant challenges of  using consumer data (e.g. at-home test, mask, or disinfectant purchases)?",
            "withheld_reason": "sample size too small (<5)"
        },
        "Q186": {
            "question_text": "Which of the following were significant challenges of  using health risk factors data?",
            "sample_size": 13,
            "answer_data": {
                "Timeliness of the data: whether the data available at a particular time provide information about the current time period or are out-of-date ": {
                    "counts": "8",
                    "percentage": 0.62
                },
                "Reliability or accuracy of the data": {
                    "counts": "6",
                    "percentage": 0.46
                },
                "Limited data at the geographic resolution (state, county, tribal, city) of interest to me": {
                    "counts": "6",
                    "percentage": 0.46
                },
                "Limited data that focused on sub-groups of interest to me. Example sub-groups include children, nursing homes, prisons, racial or ethnic groups, etc.": {
                    "counts": "5",
                    "percentage": 0.38
                },
                "None of the above": {
                    "counts": "2",
                    "percentage": 0.15
                },
                "Lack of expertise to interpret or use data": {
                    "counts": "1",
                    "percentage": 0.08
                },
                "Other, please specify": {
                    "counts": "1",
                    "percentage": 0.08
                },
                "Challenges related to privacy or data use agreements": {
                    "counts": "0",
                    "percentage": 0.0
                }
            }
        },
        "Q187": {
            "question_text": "Which of the following were significant challenges of  using other demographic data?",
            "sample_size": 14,
            "answer_data": {
                "None of the above": {
                    "counts": "5",
                    "percentage": 0.36
                },
                "Limited data that focused on sub-groups of interest to me. Example sub-groups include children, nursing homes, prisons, racial or ethnic groups, etc.": {
                    "counts": "5",
                    "percentage": 0.36
                },
                "Other, please specify": {
                    "counts": "5",
                    "percentage": 0.36
                },
                "Reliability or accuracy of the data": {
                    "counts": "4",
                    "percentage": 0.29
                },
                "Limited data at the geographic resolution (state, county, tribal, city) of interest to me": {
                    "counts": "3",
                    "percentage": 0.21
                },
                "Timeliness of the data: whether the data available at a particular time provide information about the current time period or are out-of-date ": {
                    "counts": "1",
                    "percentage": 0.07
                },
                "Challenges related to privacy or data use agreements": {
                    "counts": "1",
                    "percentage": 0.07
                },
                "Lack of expertise to interpret or use data": {
                    "counts": "0",
                    "percentage": 0.0
                }
            }
        },
        "Q188": {
            "question_text": "Which of the following were significant challenges of  using other data: [other data entry 1 from Q166]",
            "withheld_reason": "sample size too small (<5)"
        },
        "Q189": {
            "question_text": "Which of the following were significant challenges of  using other data: [other data entry 2 from Q166]",
            "withheld_reason": "sample size too small (<5)"
        },
        "Q190": {
            "question_text": "Which of the following were significant challenges of  using other data: [other data entry 3 from Q166]",
            "withheld_reason": "sample size too small (<5)"
        },
        "Q191": {
            "question_text": "Please rate to what extent the following challenges impacted your efforts to use data.",
            "sample_size": "29",
            "answer_data": {
                "Lack of expertise within your institution to interpret and/or use data": {
                    "mean": 2.1,
                    "median": 2.0,
                    "counts": {
                        "1/Not impactful": 13,
                        "2/Slightly impactful": 8,
                        "3/Moderately impactful": 2,
                        "4/Impactful": 5,
                        "5/Strongly impactful": 1
                    }
                },
                "Lack of effective communication with external researchers with expertise who could help you interpret or use data": {
                    "mean": 1.9,
                    "median": 1.0,
                    "counts": {
                        "1/Not impactful": 15,
                        "2/Slightly impactful": 7,
                        "3/Moderately impactful": 3,
                        "4/Impactful": 4
                    }
                },
                "Competing priorities or limited resources, like overstretched personnel or time constraints": {
                    "mean": 4.3,
                    "median": 5.0,
                    "counts": {
                        "1/Not impactful": 2,
                        "2/Slightly impactful": 1,
                        "3/Moderately impactful": 2,
                        "4/Impactful": 6,
                        "5/Strongly impactful": 18
                    }
                }
            }
        },
        "Q192": {
            "question_text": "Were there any data sources you wanted to use but were not able to?",
            "sample_size": 30,
            "answer_data": {
                "None of the above": {
                    "counts": "13",
                    "percentage": 0.43
                },
                "Electronic medical records or individual-level health data": {
                    "counts": "7",
                    "percentage": 0.23
                },
                "\tConsumer data (e.g. home test, mask, and disinfectant purchases) ": {
                    "counts": "7",
                    "percentage": 0.23
                },
                "\tOther behavioral data (e.g. survey, social media or news sentiment analysis) ": {
                    "counts": "6",
                    "percentage": 0.2
                },
                "\tMobility data ": {
                    "counts": "5",
                    "percentage": 0.17
                },
                "\tHealth risk factors data ": {
                    "counts": "5",
                    "percentage": 0.17
                },
                "Climate or environmental data (e.g. temperature, humidity)": {
                    "counts": "4",
                    "percentage": 0.13
                },
                "\tWastewater surveillance data": {
                    "counts": "3",
                    "percentage": 0.1
                },
                "COVID-19 response policy data": {
                    "counts": "3",
                    "percentage": 0.1
                },
                "Other, please specify 1": {
                    "counts": "1",
                    "percentage": 0.03
                },
                "Other, please specify 2": {
                    "counts": "1",
                    "percentage": 0.03
                },
                "Other, please specify 3": {
                    "counts": "0",
                    "percentage": 0.0
                },
                "\tOther epidemiological data (e.g. influenza, SARS-CoV-1) ": {
                    "counts": "1",
                    "percentage": 0.03
                },
                "\tVaccines allocated or administered data": {
                    "counts": "1",
                    "percentage": 0.03
                },
                "\tTesting data (e.g. number of tests, positivity rate) ": {
                    "counts": "1",
                    "percentage": 0.03
                },
                "\tCOVID-19 case or death data ": {
                    "counts": "0",
                    "percentage": 0.0
                },
                "\tCOVID-19 hospitalizations data": {
                    "counts": "0",
                    "percentage": 0.0
                },
                "\tSerological surveillance data": {
                    "counts": "0",
                    "percentage": 0.0
                },
                "Genomic surveillance data (e.g. variant prevalence)": {
                    "counts": "0",
                    "percentage": 0.0
                },
                "\tOther demographic data ": {
                    "counts": "0",
                    "percentage": 0.0
                }
            }
        },
        "Q193": {
            "question_text": "Why weren't you able to use COVID-19 cases or deaths data for your response work?",
            "withheld_reason": "sample size too small (<5)"
        },
        "Q194": {
            "question_text": "Why weren't you able to use COVID-19 hospitalizations data for your response work?",
            "withheld_reason": "sample size too small (<5)"
        },
        "Q195": {
            "question_text": "Why weren't you able to use other epidemiological data (e.g., influenza, SARS-CoV-1) for your response work?",
            "withheld_reason": "sample size too small (<5)"
        },
        "Q196": {
            "question_text": "Why weren't you able to use vaccines allocated or administered data for your response work?",
            "withheld_reason": "sample size too small (<5)"
        },
        "Q197": {
            "question_text": "Why weren't you able to use testing data (e.g. number of tests, test positivity rate) for your response work?",
            "withheld_reason": "sample size too small (<5)"
        },
        "Q198": {
            "question_text": "Why weren't you able to use serological surveillance data for your response work?",
            "withheld_reason": "sample size too small (<5)"
        },
        "Q199": {
            "question_text": "Why weren't you able to use electronic medical records or individual-level health data for your response work?",
            "sample_size": 7,
            "answer_data": {
                "Challenges related to privacy or data use agreements": {
                    "counts": "5",
                    "percentage": 0.71
                },
                "Data wasn't available when I needed it": {
                    "counts": "3",
                    "percentage": 0.43
                },
                "Did not know how to access this data": {
                    "counts": "2",
                    "percentage": 0.29
                },
                "Other, please specify": {
                    "counts": "1",
                    "percentage": 0.14
                },
                "Not available for the geographic resolution needed": {
                    "counts": "1",
                    "percentage": 0.14
                },
                "Lack of expertise to interpret or use data": {
                    "counts": "1",
                    "percentage": 0.14
                },
                "No time to analyze or interpret this type of data due to competing priorities or limited resources (e.g., overstretched personnel, time constraints).": {
                    "counts": "1",
                    "percentage": 0.14
                },
                "I found this data was not useful for my purposes": {
                    "counts": "0",
                    "percentage": 0.0
                },
                "Not available for the sub-groups needed (e.g. children, nursing homes, prisons, racial or ethnic groups, etc.)": {
                    "counts": "0",
                    "percentage": 0.0
                },
                "Concerns about the reliability or quality of the data": {
                    "counts": "0",
                    "percentage": 0.0
                }
            }
        },
        "Q200": {
            "question_text": "Why weren't you able to use genomic surveillance data (e.g. variant prevalence) for your response work?",
            "withheld_reason": "sample size too small (<5)"
        },
        "Q201": {
            "question_text": "Why weren't you able to use wastewater surveillance data for your response work?",
            "withheld_reason": "sample size too small (<5)"
        },
        "Q202": {
            "question_text": "Why weren't you able to use mobility data for your response work?",
            "sample_size": 5,
            "answer_data": {
                "No time to analyze or interpret this type of data due to competing priorities or limited resources (e.g., overstretched personnel, time constraints).": {
                    "counts": "3",
                    "percentage": 0.6
                },
                "Challenges related to privacy or data use agreements": {
                    "counts": "3",
                    "percentage": 0.6
                },
                "Lack of expertise to interpret or use data": {
                    "counts": "2",
                    "percentage": 0.4
                },
                "Did not know how to access this data": {
                    "counts": "1",
                    "percentage": 0.2
                },
                "Other, please specify": {
                    "counts": "1",
                    "percentage": 0.2
                },
                "Data wasn't available when I needed it": {
                    "counts": "1",
                    "percentage": 0.2
                },
                "Concerns about the reliability or quality of the data": {
                    "counts": "1",
                    "percentage": 0.2
                },
                "I found this data was not useful for my purposes": {
                    "counts": "0",
                    "percentage": 0.0
                },
                "Not available for the sub-groups needed (e.g. children, nursing homes, prisons, racial or ethnic groups, etc.)": {
                    "counts": "0",
                    "percentage": 0.0
                },
                "Not available for the geographic resolution needed": {
                    "counts": "0",
                    "percentage": 0.0
                }
            }
        },
        "Q203": {
            "question_text": "Why weren't you able to use other behavioral data (e.g. social media, news sentiment analysis)  for your response work?",
            "sample_size": 6,
            "answer_data": {
                "No time to analyze or interpret this type of data due to competing priorities or limited resources (e.g., overstretched personnel, time constraints).": {
                    "counts": "3",
                    "percentage": 0.5
                },
                "Data wasn't available when I needed it": {
                    "counts": "3",
                    "percentage": 0.5
                },
                "Not available for the sub-groups needed (e.g. children, nursing homes, prisons, racial or ethnic groups, etc.)": {
                    "counts": "2",
                    "percentage": 0.33
                },
                "Did not know how to access this data": {
                    "counts": "2",
                    "percentage": 0.33
                },
                "Not available for the geographic resolution needed": {
                    "counts": "2",
                    "percentage": 0.33
                },
                "Challenges related to privacy or data use agreements": {
                    "counts": "2",
                    "percentage": 0.33
                },
                "Lack of expertise to interpret or use data": {
                    "counts": "2",
                    "percentage": 0.33
                },
                "Concerns about the reliability or quality of the data": {
                    "counts": "1",
                    "percentage": 0.17
                },
                "I found this data was not useful for my purposes": {
                    "counts": "0",
                    "percentage": 0.0
                },
                "Other, please specify": {
                    "counts": "0",
                    "percentage": 0.0
                }
            }
        },
        "Q204": {
            "question_text": "Why weren't you able to use COVID-19 response policy data  for your response work?",
            "withheld_reason": "sample size too small (<5)"
        },
        "Q205": {
            "question_text": "Why weren't you able to use climate or environmental data (e.g. temperature, humidity)  for your response work?",
            "withheld_reason": "sample size too small (<5)"
        },
        "Q206": {
            "question_text": "Why weren't you able to use consumer data (e.g. at-home test, mask, or disinfectant purchases)   for your response work?",
            "sample_size": 7,
            "answer_data": {
                "Did not know how to access this data": {
                    "counts": "5",
                    "percentage": 0.71
                },
                "No time to analyze or interpret this type of data due to competing priorities or limited resources (e.g., overstretched personnel, time constraints).": {
                    "counts": "3",
                    "percentage": 0.43
                },
                "Not available for the geographic resolution needed": {
                    "counts": "2",
                    "percentage": 0.29
                },
                "Concerns about the reliability or quality of the data": {
                    "counts": "1",
                    "percentage": 0.14
                },
                "Lack of expertise to interpret or use data": {
                    "counts": "1",
                    "percentage": 0.14
                },
                "Data wasn't available when I needed it": {
                    "counts": "1",
                    "percentage": 0.14
                },
                "I found this data was not useful for my purposes": {
                    "counts": "0",
                    "percentage": 0.0
                },
                "Challenges related to privacy or data use agreements": {
                    "counts": "0",
                    "percentage": 0.0
                },
                "Not available for the sub-groups needed (e.g. children, nursing homes, prisons, racial or ethnic groups, etc.)": {
                    "counts": "0",
                    "percentage": 0.0
                },
                "Other, please specify": {
                    "counts": "0",
                    "percentage": 0.0
                }
            }
        },
        "Q207": {
            "question_text": "Why weren't you able to use health risk factors data    for your response work?",
            "sample_size": 5,
            "answer_data": {
                "Did not know how to access this data": {
                    "counts": "3",
                    "percentage": 0.6
                },
                "No time to analyze or interpret this type of data due to competing priorities or limited resources (e.g., overstretched personnel, time constraints).": {
                    "counts": "2",
                    "percentage": 0.4
                },
                "Lack of expertise to interpret or use data": {
                    "counts": "1",
                    "percentage": 0.2
                },
                "Data wasn't available when I needed it": {
                    "counts": "1",
                    "percentage": 0.2
                },
                "Concerns about the reliability or quality of the data": {
                    "counts": "1",
                    "percentage": 0.2
                },
                "I found this data was not useful for my purposes": {
                    "counts": "0",
                    "percentage": 0.0
                },
                "Not available for the sub-groups needed (e.g. children, nursing homes, prisons, racial or ethnic groups, etc.)": {
                    "counts": "0",
                    "percentage": 0.0
                },
                "Not available for the geographic resolution needed": {
                    "counts": "0",
                    "percentage": 0.0
                },
                "Challenges related to privacy or data use agreements": {
                    "counts": "0",
                    "percentage": 0.0
                },
                "Other, please specify": {
                    "counts": "0",
                    "percentage": 0.0
                }
            }
        },
        "Q208": {
            "question_text": "Why weren't you able to use other demographic data     for your response work?",
            "withheld_reason": "sample size too small (<5)"
        },
        "Q209": {
            "question_text": "Why weren't you able to use other data, [other data entry 1 from Q192], for your response work?",
            "withheld_reason": "sample size too small (<5)"
        },
        "Q210": {
            "question_text": "Why weren't you able to use other data, [other data entry 2 from Q192], for your response work?",
            "withheld_reason": "sample size too small (<5)"
        },
        "Q211": {
            "question_text": "Why weren't you able to use other data, [other data entry 3 from Q192], for your response work?",
            "withheld_reason": "sample size too small (<5)"
        },
        "Q212": {
            "question_text": "Is there anything else you want to share about using COVID-19 data?\n\nOptional.",
            "withheld_reason": "open response"
        },
        "Q213": {
            "question_text": "Did you use COVID-19 models?",
            "sample_size": 30,
            "answer_data": {
                "Yes": {
                    "counts": "23",
                    "percentage": 0.77
                },
                "No": {
                    "counts": "7",
                    "percentage": 0.23
                }
            }
        },
        "Q214": {
            "question_text": "Why didn't you use COVID-19 models?",
            "sample_size": 7,
            "answer_data": {
                "Concerns about the reliability or quality of modeling results": {
                    "counts": "3",
                    "percentage": 0.43
                },
                "I found that models were not useful for my purposes": {
                    "counts": "3",
                    "percentage": 0.43
                },
                "No time to analyze or interpret models due to competing priorities or limited resources (e.g., overstretched personnel, time constraints).": {
                    "counts": "2",
                    "percentage": 0.29
                },
                "Not available for the geographic resolution needed": {
                    "counts": "1",
                    "percentage": 0.14
                },
                "Not available for the sub-groups needed (e.g. children, nursing homes, prisons, racial or ethnic groups, etc.)": {
                    "counts": "1",
                    "percentage": 0.14
                },
                "Did not know how to access models": {
                    "counts": "0",
                    "percentage": 0.0
                },
                "Modeling results weren't available when I needed it": {
                    "counts": "0",
                    "percentage": 0.0
                },
                "Other, please specify": {
                    "counts": "0",
                    "percentage": 0.0
                }
            }
        },
        "Q215": {
            "question_text": "How did you access models?",
            "sample_size": 23,
            "answer_data": {
                "Models were developed internally at my institution": {
                    "counts": "17",
                    "percentage": 0.74
                },
                "The model was publicly available": {
                    "counts": "15",
                    "percentage": 0.65
                },
                "Collaboration with external researchers": {
                    "counts": "10",
                    "percentage": 0.43
                },
                "Private source, paid for access": {
                    "counts": "0",
                    "percentage": 0.0
                },
                "Other private source, did not pay for access": {
                    "counts": "0",
                    "percentage": 0.0
                },
                "Other, please specify": {
                    "counts": "0",
                    "percentage": 0.0
                }
            }
        },
        "Q216": {
            "question_text": "Did you access modeling results through any of the following sources?",
            "sample_size": 23,
            "answer_data": {
                "None of the above": {
                    "counts": "12",
                    "percentage": 0.52
                },
                "US Scenario Modeling Hub": {
                    "counts": "10",
                    "percentage": 0.43
                },
                "US Forecast Hub": {
                    "counts": "9",
                    "percentage": 0.39
                }
            }
        },
        "Q217": {
            "question_text": "Were you involved in developing internal models at your institution?",
            "sample_size": 17,
            "answer_data": {
                "Yes": {
                    "counts": "15",
                    "percentage": 0.88
                },
                "No": {
                    "counts": "2",
                    "percentage": 0.12
                }
            }
        },
        "Q218": {
            "question_text": "Which of the following research objectives did your model address?",
            "sample_size": 15,
            "answer_data": {
                "To learn about the current situation and increase situational awareness": {
                    "counts": "14",
                    "percentage": 0.93
                },
                "To predict the near future": {
                    "counts": "14",
                    "percentage": 0.93
                },
                "To inform resource management (e.g. hospital capacity, medical supplies, testing capacity, vaccine allocation)": {
                    "counts": "13",
                    "percentage": 0.87
                },
                "To communicate information about COVID-19 and/or risk reduction behaviors to the public": {
                    "counts": "8",
                    "percentage": 0.53
                },
                "To learn about the effectiveness of different policy interventions and/or surveillance systems": {
                    "counts": "7",
                    "percentage": 0.47
                },
                "To learn about possible long-term scenarios": {
                    "counts": "6",
                    "percentage": 0.4
                },
                "To obtain virus and transmission characteristics (e.g. transmissibility, infection fatality ratio, generation time, asymptomatic proportion of cases)": {
                    "counts": "5",
                    "percentage": 0.33
                },
                "To learn about factors that impact SARS-CoV-2 transmission": {
                    "counts": "5",
                    "percentage": 0.33
                },
                "To learn about the effectiveness of vaccination": {
                    "counts": "5",
                    "percentage": 0.33
                },
                "To learn which populations are most at-risk": {
                    "counts": "4",
                    "percentage": 0.27
                },
                "Other, please specify": {
                    "counts": "1",
                    "percentage": 0.07
                }
            }
        },
        "Q219": {
            "question_text": "Which of the following types of modeling did your project include?",
            "sample_size": 15,
            "answer_data": {
                "Forecasting: predicts near future outcomes without making assumptions about how the situation will change in the longer-term": {
                    "counts": "13",
                    "percentage": 0.87
                },
                "Projections: predicts longer-term outcomes, which requires making assumptions about the future (e.g. new variants, future interventions)": {
                    "counts": "11",
                    "percentage": 0.73
                },
                "Nowcasting: focused on understanding current data, usually addressing reporting issues": {
                    "counts": "9",
                    "percentage": 0.6
                },
                "Retrospective analysis: analyzes past data to better understand characteristics of SARS-CoV-2 or COVID-19 (such as drivers of COVID-19 dynamics or the impact of interventions)": {
                    "counts": "7",
                    "percentage": 0.47
                },
                "Optimization: the model outputs provide recommendations for optimal decisions, like how to best allocate resources": {
                    "counts": "7",
                    "percentage": 0.47
                },
                "Other, please specify": {
                    "counts": "0",
                    "percentage": 0.0
                }
            }
        },
        "Q220": {
            "question_text": "What types of methodologies did you use for this model?",
            "sample_size": 15,
            "answer_data": {
                "Statistical": {
                    "counts": "12",
                    "percentage": 0.8
                },
                "Compartmental (SIR and variations)": {
                    "counts": "11",
                    "percentage": 0.73
                },
                "Agent-based": {
                    "counts": "5",
                    "percentage": 0.33
                },
                "Other, please specify": {
                    "counts": "0",
                    "percentage": 0.0
                }
            }
        },
        "Q221": {
            "question_text": "What was your model's geographic resolution?",
            "sample_size": 15,
            "answer_data": {
                "State": {
                    "counts": "9",
                    "percentage": 0.6
                },
                "National": {
                    "counts": "6",
                    "percentage": 0.4
                },
                "County": {
                    "counts": "6",
                    "percentage": 0.4
                },
                "Other, please specify": {
                    "counts": "3",
                    "percentage": 0.2
                },
                "City or metropolitan area": {
                    "counts": "3",
                    "percentage": 0.2
                },
                "Regional (smaller than national, larger than state)": {
                    "counts": "2",
                    "percentage": 0.13
                },
                "Smaller than county or city level (e.g. census tract)": {
                    "counts": "2",
                    "percentage": 0.13
                }
            }
        },
        "Q222": {
            "question_text": "Please rate the extent to which the following challenges impacted your modeling work.",
            "sample_size": "15",
            "answer_data": {
                "Model performance issues": {
                    "mean": 2.7,
                    "median": 2.0,
                    "counts": {
                        "1/Not impactful": 5,
                        "2/Slightly impactful": 3,
                        "4/Impactful": 5,
                        "5/Strongly impactful": 2
                    }
                },
                "Difficulty translating data/modeling work to public health practice (e.g. informing decision-makers on policymaking, resource allocation, etc.)": {
                    "mean": 2.2,
                    "median": 2.0,
                    "counts": {
                        "1/Not impactful": 6,
                        "2/Slightly impactful": 4,
                        "3/Moderately impactful": 3,
                        "5/Strongly impactful": 2
                    }
                },
                "Poor data quality": {
                    "mean": 3.2,
                    "median": 3.0,
                    "counts": {
                        "1/Not impactful": 1,
                        "2/Slightly impactful": 3,
                        "3/Moderately impactful": 5,
                        "4/Impactful": 4,
                        "5/Strongly impactful": 2
                    }
                },
                "Poor data availability": {
                    "mean": 2.9,
                    "median": 3.0,
                    "counts": {
                        "1/Not impactful": 3,
                        "2/Slightly impactful": 3,
                        "3/Moderately impactful": 4,
                        "4/Impactful": 3,
                        "5/Strongly impactful": 2
                    }
                },
                "Difficulty producing timely results": {
                    "mean": 2.1,
                    "median": 2.0,
                    "counts": {
                        "1/Not impactful": 7,
                        "2/Slightly impactful": 4,
                        "3/Moderately impactful": 1,
                        "4/Impactful": 2,
                        "5/Strongly impactful": 1
                    }
                },
                "Insufficient funding": {
                    "mean": 1.7,
                    "median": 1.0,
                    "counts": {
                        "1/Not impactful": 10,
                        "2/Slightly impactful": 3,
                        "5/Strongly impactful": 2
                    }
                },
                "Insufficient human resources with necessary skills": {
                    "mean": 2.7,
                    "median": 2.0,
                    "counts": {
                        "1/Not impactful": 6,
                        "2/Slightly impactful": 2,
                        "3/Moderately impactful": 1,
                        "4/Impactful": 2,
                        "5/Strongly impactful": 4
                    }
                },
                "Insufficient computational resources": {
                    "mean": 1.5,
                    "median": 1.0,
                    "counts": {
                        "1/Not impactful": 12,
                        "2/Slightly impactful": 1,
                        "3/Moderately impactful": 1,
                        "5/Strongly impactful": 1
                    }
                },
                "Stakeholder or model user priorities changing": {
                    "mean": 2.5,
                    "median": 2.0,
                    "counts": {
                        "1/Not impactful": 5,
                        "2/Slightly impactful": 4,
                        "3/Moderately impactful": 2,
                        "4/Impactful": 2,
                        "5/Strongly impactful": 2
                    }
                },
                "Limited feedback from stakeholders or model users": {
                    "mean": 2.0,
                    "median": 1.0,
                    "counts": {
                        "1/Not impactful": 8,
                        "2/Slightly impactful": 1,
                        "3/Moderately impactful": 4,
                        "4/Impactful": 2
                    }
                }
            }
        },
        "Q223": {
            "question_text": "Were there any other significant challenges that impacted your modeling work?",
            "sample_size": 15,
            "answer_data": {
                "No": {
                    "counts": "12",
                    "percentage": 0.8
                },
                "Yes": {
                    "counts": "3",
                    "percentage": 0.2
                }
            }
        },
        "Q224": {
            "question_text": "Please list and rate the impact of any other significant challenges that impacted your modeling work.",
            "withheld_reason": "open response"
        },
        "Q225": {
            "question_text": "How useful were internally developed models for COVID-19 response?",
            "sample_size": 15,
            "answer_data": {
                "Extremely useful": {
                    "counts": "6",
                    "percentage": 0.4
                },
                "Very useful": {
                    "counts": "6",
                    "percentage": 0.4
                },
                "A little useful": {
                    "counts": "2",
                    "percentage": 0.13
                },
                "Somewhat useful": {
                    "counts": "1",
                    "percentage": 0.07
                },
                "Not at all useful": {
                    "counts": "0",
                    "percentage": 0.0
                }
            }
        },
        "Q226": {
            "question_text": "What was the purpose of using models?",
            "sample_size": 23,
            "answer_data": {
                "To predict the near future": {
                    "counts": "21",
                    "percentage": 0.91
                },
                "To inform resource management (e.g. hospital capacity, medical supplies, testing capacity, vaccine allocation)": {
                    "counts": "18",
                    "percentage": 0.78
                },
                "To learn about the current situation and increase situational awareness": {
                    "counts": "17",
                    "percentage": 0.74
                },
                "To learn about the effectiveness of different policy interventions and/or surveillance systems": {
                    "counts": "12",
                    "percentage": 0.52
                },
                "To communicate information about COVID-19 and/or risk reduction behaviors to the public": {
                    "counts": "12",
                    "percentage": 0.52
                },
                "To learn about possible long-term scenarios": {
                    "counts": "9",
                    "percentage": 0.39
                },
                "To learn about the effectiveness of vaccination": {
                    "counts": "8",
                    "percentage": 0.35
                },
                "To learn about factors that impact SARS-CoV-2 transmission": {
                    "counts": "6",
                    "percentage": 0.26
                },
                "To learn which populations are most at-risk": {
                    "counts": "6",
                    "percentage": 0.26
                },
                "Other, please specify": {
                    "counts": "0",
                    "percentage": 0.0
                }
            }
        },
        "Q227": {
            "question_text": "What types of models did you use?",
            "sample_size": 23,
            "answer_data": {
                "Forecasting: predicts near future outcomes without making assumptions about how the situation will change in the longer-term": {
                    "counts": "18",
                    "percentage": 0.78
                },
                "Projections: predicts longer-term outcomes, which requires making assumptions about the future (like new variants, future interventions)": {
                    "counts": "17",
                    "percentage": 0.74
                },
                "Retrospective analysis: analyzes past data to better understand characteristics of SARS-CoV-2 or COVID-19 (e.g. drivers of COVID-19 dynamics or the impact of interventions)": {
                    "counts": "12",
                    "percentage": 0.52
                },
                "Nowcasting: focused on understanding current data, usually addressing reporting issues": {
                    "counts": "9",
                    "percentage": 0.39
                },
                "Optimization: the model outputs provide recommendations for optimal decisions, like how to best allocate resources": {
                    "counts": "8",
                    "percentage": 0.35
                },
                "Other, please specify 1": {
                    "counts": "0",
                    "percentage": 0.0
                },
                "Other, please specify 2": {
                    "counts": "0",
                    "percentage": 0.0
                },
                "Other, please specify 3": {
                    "counts": "0",
                    "percentage": 0.0
                }
            }
        },
        "Q228": {
            "question_text": "Rate the usefulness of each model type for your COVID-19 work.",
            "answer_data": {
                "Retrospective analysis: analyzes past data to better understand characteristics of SARS-CoV-2 or COVID-19 (e.g. drivers of COVID-19 dynamics or the impact of interventions)": {
                    "sample_size": "12",
                    "mean": 3.8,
                    "median": 4.0,
                    "counts": {
                        "2/A little useful": 1,
                        "3/Somewhat useful": 3,
                        "4/Very useful": 5,
                        "5/Extremely useful": 3
                    }
                },
                "Nowcasting: focused on understanding current data, usually addressing reporting issues": {
                    "sample_size": "9",
                    "mean": 3.8,
                    "median": 4.0,
                    "counts": {
                        "3/Somewhat useful": 3,
                        "4/Very useful": 5,
                        "5/Extremely useful": 1
                    }
                },
                "Forecasting: predicts near future outcomes without making assumptions about how the situation will change in the longer-term": {
                    "sample_size": "18",
                    "mean": 3.8,
                    "median": 4.0,
                    "counts": {
                        "2/A little useful": 2,
                        "3/Somewhat useful": 4,
                        "4/Very useful": 8,
                        "5/Extremely useful": 4
                    }
                },
                "Projections: predicts longer-term outcomes, which requires making assumptions about the future (like new variants, future interventions)": {
                    "sample_size": "17",
                    "mean": 3.6,
                    "median": 4.0,
                    "counts": {
                        "2/A little useful": 5,
                        "3/Somewhat useful": 1,
                        "4/Very useful": 7,
                        "5/Extremely useful": 4
                    }
                },
                "Optimization: the model outputs provide recommendations for optimal decisions, like how to best allocate resources": {
                    "sample_size": "8",
                    "mean": 3.9,
                    "median": 4.0,
                    "counts": {
                        "3/Somewhat useful": 3,
                        "4/Very useful": 3,
                        "5/Extremely useful": 2
                    }
                }
            }
        },
        "Q229": {
            "question_text": "Please rate the usefulness of the following types of model outputs for your COVID-19 work. \n\nExamples of target variables include cases, deaths, or hospitalizations.",
            "sample_size": "22",
            "answer_data": {
                "Predictions of actual numbers of a target variable (without uncertainty estimates)": {
                    "mean": 2.8,
                    "median": 3.0,
                    "counts": {
                        "1/Not at all useful": 2,
                        "2/A little useful": 7,
                        "3/Somewhat useful": 8,
                        "4/Very useful": 4,
                        "5/Extremely useful": 1
                    }
                },
                "Predictions of actual numbers of a target variable with uncertainty estimates, such as confidence intervals": {
                    "mean": 4.1,
                    "median": 4.0,
                    "counts": {
                        "3/Somewhat useful": 6,
                        "4/Very useful": 8,
                        "5/Extremely useful": 8
                    }
                },
                "Predictions of critical target event points (e.g. peak size, peak timing, time to exceed specific thresholds)": {
                    "mean": 3.9,
                    "median": 4.0,
                    "counts": {
                        "2/A little useful": 2,
                        "3/Somewhat useful": 3,
                        "4/Very useful": 13,
                        "5/Extremely useful": 4
                    }
                },
                "Categorical representations of target variables (e.g. if deaths are increasing, flat, or decreasing)": {
                    "mean": 3.1,
                    "median": 3.0,
                    "counts": {
                        "2/A little useful": 5,
                        "3/Somewhat useful": 10,
                        "4/Very useful": 7
                    }
                },
                "Translations of targets to health care or public health metrics (e.g. hospital beds needed, personal protective equipment needs)": {
                    "mean": 3.8,
                    "median": 4.0,
                    "counts": {
                        "1/Not at all useful": 1,
                        "2/A little useful": 2,
                        "3/Somewhat useful": 5,
                        "4/Very useful": 7,
                        "5/Extremely useful": 7
                    }
                }
            }
        },
        "Q230": {
            "question_text": "Please rate to what extent the following challenges impacted your efforts to use models.",
            "sample_size": "23",
            "answer_data": {
                "Reliability of the modeling results: the degree to which the results can be depended on to be accurate": {
                    "mean": 3.7,
                    "median": 4.0,
                    "counts": {
                        "1/Not impactful": 1,
                        "2/Slightly impactful": 1,
                        "3/Moderately impactful": 5,
                        "4/Impactful": 12,
                        "5/Strongly impactful": 4
                    }
                },
                "Timeliness of results: whether results available at a particular time provide information about the current time period or are out-of-date": {
                    "mean": 3.6,
                    "median": 4.0,
                    "counts": {
                        "1/Not impactful": 2,
                        "2/Slightly impactful": 6,
                        "3/Moderately impactful": 2,
                        "4/Impactful": 2,
                        "5/Strongly impactful": 11
                    }
                },
                "Limited modeling at the geographic resolution (state, county, tribal, city) of interest to me": {
                    "mean": 3.1,
                    "median": 3.0,
                    "counts": {
                        "1/Not impactful": 3,
                        "2/Slightly impactful": 4,
                        "3/Moderately impactful": 7,
                        "4/Impactful": 5,
                        "5/Strongly impactful": 4
                    }
                },
                "Limited modeling that focused on sub-groups of interest to me. Example sub-groups include children, nursing homes, prisons, racial or ethnic groups, etc.": {
                    "mean": 2.8,
                    "median": 3.0,
                    "counts": {
                        "1/Not impactful": 6,
                        "2/Slightly impactful": 3,
                        "3/Moderately impactful": 5,
                        "4/Impactful": 8,
                        "5/Strongly impactful": 1
                    }
                },
                "Lack of expertise within your institution to interpret or use models": {
                    "mean": 2.2,
                    "median": 1.0,
                    "counts": {
                        "1/Not impactful": 12,
                        "2/Slightly impactful": 2,
                        "3/Moderately impactful": 4,
                        "4/Impactful": 3,
                        "5/Strongly impactful": 2
                    }
                },
                "Lack of effective communication with external modelers or other researchers with expertise who could help you interpret and/or use models": {
                    "mean": 1.9,
                    "median": 2.0,
                    "counts": {
                        "1/Not impactful": 10,
                        "2/Slightly impactful": 10,
                        "4/Impactful": 2,
                        "5/Strongly impactful": 1
                    }
                },
                "Competing priorities or limited resources, like overstretched personnel or time constraints": {
                    "mean": 3.5,
                    "median": 4.0,
                    "counts": {
                        "1/Not impactful": 5,
                        "2/Slightly impactful": 1,
                        "3/Moderately impactful": 2,
                        "4/Impactful": 7,
                        "5/Strongly impactful": 8
                    }
                }
            }
        },
        "Q231": {
            "question_text": "Were there any other significant challenges that impacted your use of models?",
            "sample_size": 23,
            "answer_data": {
                "No": {
                    "counts": "20",
                    "percentage": 0.87
                },
                "Yes": {
                    "counts": "3",
                    "percentage": 0.13
                }
            }
        },
        "Q232": {
            "question_text": "Please list and rate the impact of any other significant challenges that impacted your use of models.",
            "withheld_reason": "open response"
        },
        "Q233": {
            "question_text": "Is there anything else you want to share about using COVID-19 models?\n\nOptional.",
            "withheld_reason": "open response"
        },
        "Q234": {
            "question_text": "Did you collaborate with researchers?\n\nBy collaborate, we mean having meetings with researchers to discuss COVID-19, for which researchers may have presented data and/or models or gave advice.",
            "sample_size": 30,
            "answer_data": {
                "Yes": {
                    "counts": "23",
                    "percentage": 0.77
                },
                "No": {
                    "counts": "7",
                    "percentage": 0.23
                }
            }
        },
        "Q235": {
            "question_text": "Why didn't you collaborate with researchers?",
            "sample_size": 7,
            "answer_data": {
                "I did not have enough time or capacity to communicate with researchers.": {
                    "counts": "6",
                    "percentage": 0.86
                },
                "Communicating with researchers was not part of my focus or goals.": {
                    "counts": "2",
                    "percentage": 0.29
                },
                "Other, please specify": {
                    "counts": "2",
                    "percentage": 0.29
                },
                "I did not know how to get in contact with researchers.": {
                    "counts": "1",
                    "percentage": 0.14
                },
                "I tried to communicate with researchers but was unsuccessful.": {
                    "counts": "1",
                    "percentage": 0.14
                },
                "I didn't think researchers' work was relevant for my COVID-19 response work.": {
                    "counts": "0",
                    "percentage": 0.0
                }
            }
        },
        "Q236": {
            "question_text": "Please rate how impactful the following challenges were for establishing successful collaborations with researchers in general.",
            "sample_size": "7",
            "answer_data": {
                "Difficulty finding and getting in contact with relevant researchers": {
                    "mean": 5.3,
                    "median": 5.0,
                    "counts": {
                        "1/Not applicable": 4,
                        "5/Impactful": 2,
                        "6/Strongly impactful": 1
                    }
                },
                "Limited opportunities to provide feedback to researchers": {
                    "mean": 2.0,
                    "median": 2.0,
                    "counts": {
                        "1/Not applicable": 6,
                        "2/Not impactful": 1
                    }
                },
                "Difficulty translating data or modeling work to public health practice (e.g. informing decision-makers on policymaking, resource allocation, etc.)": {
                    "mean": 4.0,
                    "median": 5.0,
                    "counts": {
                        "1/Not applicable": 4,
                        "2/Not impactful": 1,
                        "5/Impactful": 2
                    }
                },
                "Difficulty with data sharing or establishing data use agreements": {
                    "mean": 4.0,
                    "median": 4.0,
                    "counts": {
                        "1/Not applicable": 2,
                        "3/Slightly impactful": 2,
                        "4/Moderately impactful": 1,
                        "5/Impactful": 2
                    }
                },
                "Lack of data or information available to answer our questions": {
                    "mean": 3.0,
                    "median": 3.0,
                    "counts": {
                        "1/Not applicable": 3,
                        "2/Not impactful": 1,
                        "3/Slightly impactful": 2,
                        "4/Moderately impactful": 1
                    }
                },
                "Insufficient funding": {
                    "mean": 5.0,
                    "median": 5.0,
                    "counts": {
                        "1/Not applicable": 4,
                        "4/Moderately impactful": 1,
                        "5/Impactful": 1,
                        "6/Strongly impactful": 1
                    }
                },
                "Logistical or scheduling challenges": {
                    "mean": 4.0,
                    "median": 4.0,
                    "counts": {
                        "1/Not applicable": 5,
                        "3/Slightly impactful": 1,
                        "5/Impactful": 1
                    }
                },
                "Insufficient time with researchers for them to adequately explain their work": {
                    "mean": 6.0,
                    "median": 6.0,
                    "counts": {
                        "1/Not applicable": 6,
                        "6/Strongly impactful": 1
                    }
                },
                "Limited time or capacity for collaborations with researchers due to competing priorities, overstretched human resources, etc.": {
                    "mean": 5.5,
                    "median": 5.5,
                    "counts": {
                        "1/Not applicable": 3,
                        "5/Impactful": 2,
                        "6/Strongly impactful": 2
                    }
                },
                "Researchers struggling to adapt to our changing needs": {
                    "mean": 2.7,
                    "median": 3.0,
                    "counts": {
                        "1/Not applicable": 4,
                        "2/Not impactful": 1,
                        "3/Slightly impactful": 2
                    }
                },
                "Researchers unable to produce results fast enough for decision-making timelines": {
                    "mean": 2.0,
                    "median": 2.0,
                    "counts": {
                        "1/Not applicable": 6,
                        "2/Not impactful": 1
                    }
                }
            }
        },
        "Q237": {
            "question_text": "Were there any other significant challenges that impacted your efforts to establish collaborations with researchers?",
            "sample_size": 7,
            "answer_data": {
                "No": {
                    "counts": "6",
                    "percentage": 0.86
                },
                "Yes": {
                    "counts": "1",
                    "percentage": 0.14
                }
            }
        },
        "Q238": {
            "question_text": "Please list and rate the impact of any other significant challenges that impacted your efforts to establish collaborations with researchers.",
            "withheld_reason": "open response"
        },
        "Q239": {
            "question_text": "Did you collaborate with more than one group of reserachers?",
            "sample_size": 23,
            "answer_data": {
                "Yes": {
                    "counts": "19",
                    "percentage": 0.83
                },
                "No": {
                    "counts": "4",
                    "percentage": 0.17
                }
            }
        },
        "Q240": {
            "question_text": "Before the COVID-19 pandemic, had you communicated or worked with these researchers before?",
            "sample_size": 23,
            "answer_data": {
                "No, I had not communicated with these researchers before the COVID-19 pandemic": {
                    "counts": "15",
                    "percentage": 0.65
                },
                "Yes, I had been in contact with these researchers before": {
                    "counts": "5",
                    "percentage": 0.22
                },
                "Yes, I had worked with these researchers before": {
                    "counts": "3",
                    "percentage": 0.13
                }
            }
        },
        "Q241": {
            "question_text": "Was this collaboration funded?",
            "sample_size": 23,
            "answer_data": {
                "No": {
                    "counts": "9",
                    "percentage": 0.39
                },
                "Yes, by grant or award specific to the project": {
                    "counts": "8",
                    "percentage": 0.35
                },
                "Yes, by my institution": {
                    "counts": "5",
                    "percentage": 0.22
                },
                "Yes, by the researchers or their institution": {
                    "counts": "3",
                    "percentage": 0.13
                },
                "I don't know": {
                    "counts": "3",
                    "percentage": 0.13
                }
            }
        },
        "Q242": {
            "question_text": "Did you provide researchers with access to data that was not publicly available?",
            "sample_size": 23,
            "answer_data": {
                "Yes": {
                    "counts": "14",
                    "percentage": 0.61
                },
                "No": {
                    "counts": "9",
                    "percentage": 0.39
                }
            }
        },
        "Q243": {
            "question_text": "Which of the following tools did this collaboration with researchers provide?",
            "sample_size": 23,
            "answer_data": {
                "Modeling tools or expertise": {
                    "counts": "16",
                    "percentage": 0.7
                },
                "Synthesis of current COVID-19 data or information": {
                    "counts": "16",
                    "percentage": 0.7
                },
                "Access to expert advice or policy recommendations": {
                    "counts": "10",
                    "percentage": 0.43
                },
                "Access to data that was not publicly available": {
                    "counts": "7",
                    "percentage": 0.3
                },
                "Other, please specify": {
                    "counts": "2",
                    "percentage": 0.09
                }
            }
        },
        "Q244": {
            "question_text": "How frequently did you communicate with these researchers during the peak of your collaboration?",
            "sample_size": 23,
            "answer_data": {
                "Every 2 weeks or more often": {
                    "counts": "15",
                    "percentage": 0.65
                },
                "Quarterly or less often": {
                    "counts": "3",
                    "percentage": 0.13
                },
                "Monthly": {
                    "counts": "2",
                    "percentage": 0.09
                },
                "More than 10 times": {
                    "counts": "1",
                    "percentage": 0.04
                },
                "6-10 times": {
                    "counts": "1",
                    "percentage": 0.04
                },
                "3-5 times": {
                    "counts": "1",
                    "percentage": 0.04
                },
                "1-2 times": {
                    "counts": "0",
                    "percentage": 0.0
                },
                "Every 2 months": {
                    "counts": "0",
                    "percentage": 0.0
                }
            }
        },
        "Q245": {
            "question_text": "How much influence did your needs have on the modeling tools discussed?",
            "sample_size": 16,
            "answer_data": {
                "Researchers customized an existing model to meet our needs": {
                    "counts": "7",
                    "percentage": 0.44
                },
                "Researchers developed a model from scratch to meet our needs": {
                    "counts": "6",
                    "percentage": 0.38
                },
                "Researchers did not adopt a model to our needs": {
                    "counts": "3",
                    "percentage": 0.19
                },
                "Other, please specify": {
                    "counts": "3",
                    "percentage": 0.19
                }
            }
        },
        "Q246": {
            "question_text": "During which stages of model development did researchers ask for feedback?",
            "sample_size": 16,
            "answer_data": {
                "Once the model was operational": {
                    "counts": "10",
                    "percentage": 0.62
                },
                "In the early stages of model development": {
                    "counts": "9",
                    "percentage": 0.56
                },
                "Researchers did not ask for feedback": {
                    "counts": "2",
                    "percentage": 0.12
                },
                "Other, please specify": {
                    "counts": "2",
                    "percentage": 0.12
                }
            }
        },
        "Q247": {
            "question_text": "How much influence did your needs have on the data discussed?",
            "sample_size": 17,
            "answer_data": {
                "Researchers customized an existing data analysis or data collection process or to meet our needs": {
                    "counts": "8",
                    "percentage": 0.47
                },
                "Researchers developed a data analysis or data collection process from scratch to meet our needs": {
                    "counts": "7",
                    "percentage": 0.41
                },
                "Researchers did not adopt the data analysis or data collection process to our needs": {
                    "counts": "3",
                    "percentage": 0.18
                },
                "Other, please specify": {
                    "counts": "2",
                    "percentage": 0.12
                }
            }
        },
        "Q248": {
            "question_text": "During which stages of data collection or analysis did researchers ask for feedback?",
            "sample_size": 17,
            "answer_data": {
                "In the early stages of data collection or analysis": {
                    "counts": "9",
                    "percentage": 0.53
                },
                "Once the data or its analysis was available": {
                    "counts": "9",
                    "percentage": 0.53
                },
                "Researchers did not ask for feedback": {
                    "counts": "4",
                    "percentage": 0.24
                },
                "Other, please specify": {
                    "counts": "1",
                    "percentage": 0.06
                }
            }
        },
        "Q249": {
            "question_text": "Please rate to what extent the following challenges impacted your collaboration.",
            "sample_size": "23",
            "answer_data": {
                "Difficulty with data sharing or establishing data use agreements": {
                    "mean": 2.7,
                    "median": 2.0,
                    "counts": {
                        "1/Not impactful": 9,
                        "2/Slightly impactful": 3,
                        "3/Moderately impactful": 1,
                        "4/Impactful": 6,
                        "5/Strongly impactful": 4
                    }
                },
                "Difficulty translating data/modeling work to public health practice (e.g. informing decision-makers on policymaking, resource allocation, etc.)": {
                    "mean": 2.2,
                    "median": 1.0,
                    "counts": {
                        "1/Not impactful": 12,
                        "2/Slightly impactful": 4,
                        "3/Moderately impactful": 2,
                        "4/Impactful": 1,
                        "5/Strongly impactful": 4
                    }
                },
                "Lack of data or information available to answer our questions": {
                    "mean": 2.5,
                    "median": 2.0,
                    "counts": {
                        "1/Not impactful": 9,
                        "2/Slightly impactful": 5,
                        "3/Moderately impactful": 1,
                        "4/Impactful": 5,
                        "5/Strongly impactful": 3
                    }
                },
                "Insufficient funding": {
                    "mean": 1.8,
                    "median": 1.0,
                    "counts": {
                        "1/Not impactful": 14,
                        "2/Slightly impactful": 4,
                        "3/Moderately impactful": 3,
                        "5/Strongly impactful": 2
                    }
                },
                "Logistical or scheduling challenges": {
                    "mean": 1.5,
                    "median": 1.0,
                    "counts": {
                        "1/Not impactful": 17,
                        "2/Slightly impactful": 2,
                        "3/Moderately impactful": 3,
                        "5/Strongly impactful": 1
                    }
                },
                "Insufficient time with researchers for them to adequately explain their work": {
                    "mean": 1.6,
                    "median": 1.0,
                    "counts": {
                        "1/Not impactful": 16,
                        "2/Slightly impactful": 3,
                        "3/Moderately impactful": 3,
                        "5/Strongly impactful": 1
                    }
                },
                "Limited time or capacity for collaborations with researchers due to competing priorities, overstretched human resources, etc.": {
                    "mean": 2.7,
                    "median": 2.0,
                    "counts": {
                        "1/Not impactful": 9,
                        "2/Slightly impactful": 3,
                        "3/Moderately impactful": 1,
                        "4/Impactful": 5,
                        "5/Strongly impactful": 5
                    }
                },
                "Researchers struggling to adapt to our changing needs": {
                    "mean": 2.1,
                    "median": 2.0,
                    "counts": {
                        "1/Not impactful": 9,
                        "2/Slightly impactful": 8,
                        "3/Moderately impactful": 3,
                        "4/Impactful": 1,
                        "5/Strongly impactful": 2
                    }
                },
                "Researchers unable to produce results fast enough for decision-making timelines": {
                    "mean": 2.4,
                    "median": 2.0,
                    "counts": {
                        "1/Not impactful": 9,
                        "2/Slightly impactful": 5,
                        "3/Moderately impactful": 3,
                        "4/Impactful": 2,
                        "5/Strongly impactful": 4
                    }
                },
                "Limited opportunities to provide feedback to researchers": {
                    "mean": 1.8,
                    "median": 1.0,
                    "counts": {
                        "1/Not impactful": 13,
                        "2/Slightly impactful": 6,
                        "3/Moderately impactful": 2,
                        "5/Strongly impactful": 2
                    }
                }
            }
        },
        "Q250": {
            "question_text": "Were there any other significant challenges that impacted your collaboration?",
            "sample_size": 23,
            "answer_data": {
                "No": {
                    "counts": "21",
                    "percentage": 0.91
                },
                "Yes": {
                    "counts": "2",
                    "percentage": 0.09
                }
            }
        },
        "Q251": {
            "question_text": "Please list and rate the impact of any other significant challenges that impacted your collaboration.",
            "withheld_reason": "open response"
        },
        "Q252": {
            "question_text": "To what extent do you agree or disagree with the following statements about your experiences engaging with researchers?",
            "sample_size": "23",
            "answer_data": {
                "Researchers communicated the uncertainty and limitations of their data or modeling results.": {
                    "mean": 3.8,
                    "median": 4.0,
                    "counts": {
                        "1/Strongly disagree": 1,
                        "2/Disagree": 1,
                        "3/Neither agree nor disagree": 4,
                        "4/Agree": 13,
                        "5/Strongly agree": 4
                    }
                },
                "After communicating with researchers, I was still confused about the data or modeling results and appropriate interpretations.": {
                    "mean": 2.3,
                    "median": 2.0,
                    "counts": {
                        "1/Strongly disagree": 7,
                        "2/Disagree": 7,
                        "3/Neither agree nor disagree": 4,
                        "4/Agree": 5
                    }
                },
                "I built a positive working relationship with researchers that will continue into the future.": {
                    "mean": 4.0,
                    "median": 4.0,
                    "counts": {
                        "3/Neither agree nor disagree": 8,
                        "4/Agree": 6,
                        "5/Strongly agree": 9
                    }
                }
            }
        },
        "Q253": {
            "question_text": "To what extent did your engagement with researchers inform your public health work (e.g. decision-making, policy, resource allocation, situational awareness)?",
            "sample_size": 23,
            "answer_data": {
                "What we learned from researchers informed our situational awareness": {
                    "counts": "16",
                    "percentage": 0.7
                },
                "What we learned from researchers directly impacted our decision-making": {
                    "counts": "13",
                    "percentage": 0.57
                },
                "What we learned from researchers did not impact our public health work": {
                    "counts": "3",
                    "percentage": 0.13
                },
                "Other, please specify": {
                    "counts": "0",
                    "percentage": 0.0
                }
            }
        },
        "Q254": {
            "question_text": "Is there anything else you want to share about collaborations with researchers?\n\nOptional.",
            "withheld_reason": "open response"
        },
        "Q255": {
            "question_text": "Which of the following resources did you find useful for accessing information and staying informed on COVID-19 research?",
            "sample_size": 30,
            "answer_data": {
                "COVID-19 digital dashboards, maps, and other visualization tools": {
                    "counts": "29",
                    "percentage": 0.97
                },
                "Papers published in peer-reviewed journals": {
                    "counts": "25",
                    "percentage": 0.83
                },
                "Papers published on preprint servers (e.g. arXiv, medRxiv, bioRxiv)": {
                    "counts": "23",
                    "percentage": 0.77
                },
                "In-depth science journalism (longer than a 5-minute read, online or printed)": {
                    "counts": "22",
                    "percentage": 0.73
                },
                "Print media, including their online versions (newspapers, magazines)": {
                    "counts": "19",
                    "percentage": 0.63
                },
                "Social media (e.g. Twitter, Instagram, YouTube)": {
                    "counts": "11",
                    "percentage": 0.37
                },
                "Other online sources (e.g. blogs)": {
                    "counts": "7",
                    "percentage": 0.23
                },
                "Platforms that allowed informal peer-review of papers (e.g. Pubpeer, Outbreak science PREreview)": {
                    "counts": "5",
                    "percentage": 0.17
                },
                "Broadcast media (e.g. TV, radio)": {
                    "counts": "5",
                    "percentage": 0.17
                },
                "Podcasts": {
                    "counts": "5",
                    "percentage": 0.17
                },
                "Other, please specify": {
                    "counts": "4",
                    "percentage": 0.13
                },
                "None of the above": {
                    "counts": "0",
                    "percentage": 0.0
                }
            }
        },
        "Q256": {
            "question_text": "Did you rely on information from any of the following individuals or entities for staying informed on COVID-19?",
            "sample_size": 30,
            "answer_data": {
                "Scientists or researchers": {
                    "counts": "27",
                    "percentage": 0.9
                },
                "Government or public health agencies": {
                    "counts": "24",
                    "percentage": 0.8
                },
                "Academic institutions": {
                    "counts": "22",
                    "percentage": 0.73
                },
                "Health care institutions, such as hospital networks": {
                    "counts": "15",
                    "percentage": 0.5
                },
                "Health professionals (e.g. doctors, nurses)": {
                    "counts": "15",
                    "percentage": 0.5
                },
                "Elected officials or political leaders": {
                    "counts": "7",
                    "percentage": 0.23
                },
                "Friends or family": {
                    "counts": "5",
                    "percentage": 0.17
                },
                "Community leaders or activists": {
                    "counts": "4",
                    "percentage": 0.13
                },
                "Other, please specify": {
                    "counts": "2",
                    "percentage": 0.07
                },
                "None of the above": {
                    "counts": "0",
                    "percentage": 0.0
                },
                "Celebrities or media personalities": {
                    "counts": "0",
                    "percentage": 0.0
                }
            }
        },
        "Q257": {
            "question_text": "Did your institution interact with relevant decision-makers?",
            "sample_size": 30,
            "answer_data": {
                "My team directly interacted with decision-makers": {
                    "counts": "23",
                    "percentage": 0.77
                },
                "The leadership of my institution interacted with decision-makers": {
                    "counts": "19",
                    "percentage": 0.63
                },
                "My institution did not interact with decision-makers": {
                    "counts": "0",
                    "percentage": 0.0
                },
                "Other, please specify": {
                    "counts": "0",
                    "percentage": 0.0
                },
                "I don't know": {
                    "counts": "0",
                    "percentage": 0.0
                }
            }
        },
        "Q258": {
            "question_text": "Please rate the extent to which you agree with the following statements about your work's influence on relevant decision makers.",
            "sample_size": "30",
            "answer_data": {
                "Decision-makers took into account our work and/or recommendations.": {
                    "mean": 5.2,
                    "median": 5.0,
                    "counts": {
                        "1/I don't know": 1,
                        "3/Disagree": 1,
                        "4/Neither agree nor disagree": 2,
                        "5/Agree": 15,
                        "6/Strongly agree": 11
                    }
                },
                "Decision-makers made decisions based on data, research, and/or public health knowledge when possible.": {
                    "mean": 4.9,
                    "median": 5.0,
                    "counts": {
                        "1/I don't know": 1,
                        "2/Strongly disagree": 2,
                        "4/Neither agree nor disagree": 4,
                        "5/Agree": 15,
                        "6/Strongly agree": 8
                    }
                },
                "Politics (national, local, or institutional) mainly dictated decision-making.": {
                    "mean": 4.6,
                    "median": 5.0,
                    "counts": {
                        "1/I don't know": 2,
                        "3/Disagree": 4,
                        "4/Neither agree nor disagree": 9,
                        "5/Agree": 10,
                        "6/Strongly agree": 5
                    }
                }
            }
        },
        "Q259": {
            "question_text": "Is there anything else you want to share about your work's influence on relevant decision-makers?\n\nOptional.",
            "withheld_reason": "open response"
        },
        "Q260": {
            "question_text": "Over the course of the pandemic, did your institution recommend or implement any of the following interventions or policies?",
            "sample_size": 30,
            "answer_data": {
                "Efforts to make COVID-19 testing more accessible": {
                    "counts": "28",
                    "percentage": 0.93
                },
                "Contact tracing": {
                    "counts": "26",
                    "percentage": 0.87
                },
                "Capacity limits on indoor or outdoor gatherings": {
                    "counts": "26",
                    "percentage": 0.87
                },
                "Mask mandates": {
                    "counts": "25",
                    "percentage": 0.83
                },
                "Stay-at-home recommendations": {
                    "counts": "25",
                    "percentage": 0.83
                },
                "Education or informational campaigns (e.g. dissemination of information on how COVID-19 spreads or reasons to mask or vaccinate)": {
                    "counts": "24",
                    "percentage": 0.8
                },
                "Interventions to better manage limited COVID-19 supplies": {
                    "counts": "23",
                    "percentage": 0.77
                },
                "School closures": {
                    "counts": "23",
                    "percentage": 0.77
                },
                "Vaccination mandates": {
                    "counts": "21",
                    "percentage": 0.7
                },
                "Restrictions on businesses (e.g. closures, capacity limits, limited hours)": {
                    "counts": "19",
                    "percentage": 0.63
                },
                "Addition of surge capacity for hospitals": {
                    "counts": "18",
                    "percentage": 0.6
                },
                "Pausing of elective procedures": {
                    "counts": "14",
                    "percentage": 0.47
                },
                "None of the above": {
                    "counts": "1",
                    "percentage": 0.03
                },
                "Other, please specify": {
                    "counts": "1",
                    "percentage": 0.03
                }
            }
        },
        "Q261": {
            "question_text": "To what extent do you agree or disagree with the following statement: \nAvailable data and research were sufficient to support my work as a public health practitioner throughout the COVID-19 pandemic.",
            "sample_size": 30,
            "answer_data": {
                "Agree": {
                    "counts": "12",
                    "percentage": 0.4
                },
                "Neither agree nor disagree": {
                    "counts": "10",
                    "percentage": 0.33
                },
                "Disagree": {
                    "counts": "5",
                    "percentage": 0.17
                },
                "Strongly disagree": {
                    "counts": "2",
                    "percentage": 0.07
                },
                "Strongly agree": {
                    "counts": "1",
                    "percentage": 0.03
                }
            }
        },
        "Q262": {
            "question_text": "Were there certain data, analyses, or information you would have wanted to access that were not available to you (or not available at the needed time)? Please explain.\n\nOptional.",
            "withheld_reason": "open response"
        },
        "Q263": {
            "question_text": "Please select the most impactful challenges of using data and modeling work to inform COVID-19 response (maximum of 5 total selections).",
            "sample_size": 30,
            "answer_data": {
                "Data is not timely (too much lag between when data is current and when it's made available)": {
                    "counts": "19",
                    "percentage": 0.63,
                    "rank": 1
                },
                "Data quality issues (e.g. anomalies, lack of standardization in data definitions, sampling biases)": {
                    "counts": "19",
                    "percentage": 0.63,
                    "rank": 2
                },
                "Insufficient human resources with necessary skills": {
                    "counts": "15",
                    "percentage": 0.5,
                    "rank": 3
                },
                "Difficulty translating data/modeling work to public health practice (e.g. informing decision-makers on policymaking, resource allocation, etc.)": {
                    "counts": "11",
                    "percentage": 0.37,
                    "rank": 4
                },
                "Desired data was never collected": {
                    "counts": "10",
                    "percentage": 0.33,
                    "rank": 5
                },
                "Data accessbility issues (e.g. not publicly available, cost prohibitive, privacy or data use agreement issues)": {
                    "counts": "9",
                    "percentage": 0.3,
                    "rank": 6
                },
                "Researchers unable to produce results fast enough for decision-making timelines": {
                    "counts": "6",
                    "percentage": 0.2,
                    "rank": 7
                },
                "Insufficient funding": {
                    "counts": "5",
                    "percentage": 0.17,
                    "rank": 8
                },
                "Other, please specify": {
                    "counts": "5",
                    "percentage": 0.17,
                    "rank": 9
                },
                "Lack of direct communication between researchers and stakeholders": {
                    "counts": "3",
                    "percentage": 0.1,
                    "rank": 10
                },
                "Insufficient computational resources": {
                    "counts": "3",
                    "percentage": 0.1,
                    "rank": 11
                }
            }
        },
        "Q264": {
            "question_text": "Please select your top priority areas to invest in for informing future epidemic response (maximum of 7 total selections).\n\nInvestment in data could translate to higher quality data (e.g. COVID-19 cases or deaths data), more widespread collection of this data (e.g. genomic surveillance), or new data sources being available (e.g. data that captures COVID-19 risk reduction behaviors)",
            "sample_size": 30,
            "answer_data": {
                "Determining the effectiveness of different interventions (e.g. policies, vaccinations) or surveillance systems": {
                    "counts": "19",
                    "percentage": 0.63,
                    "rank": 1
                },
                "Optimal management or allocation of resources": {
                    "counts": "16",
                    "percentage": 0.53,
                    "rank": 2
                },
                "Hospitalizations data": {
                    "counts": "16",
                    "percentage": 0.53,
                    "rank": 3
                },
                "Predictions for the near future": {
                    "counts": "15",
                    "percentage": 0.5,
                    "rank": 4
                },
                "Genomic surveillance (e.g. variant prevalence)": {
                    "counts": "14",
                    "percentage": 0.47,
                    "rank": 5
                },
                "Cases or deaths data": {
                    "counts": "14",
                    "percentage": 0.47,
                    "rank": 6
                },
                "Determining factors that impact transmission or severity of disease": {
                    "counts": "13",
                    "percentage": 0.43,
                    "rank": 7
                },
                "Electronic medical records or individual-level health data": {
                    "counts": "13",
                    "percentage": 0.43,
                    "rank": 8
                },
                "Wastewater surveillance": {
                    "counts": "12",
                    "percentage": 0.4,
                    "rank": 9
                },
                "Testing data (e.g. number of tests, test positivity rate)": {
                    "counts": "9",
                    "percentage": 0.3,
                    "rank": 10
                },
                "Vaccines allocated or administered": {
                    "counts": "7",
                    "percentage": 0.23,
                    "rank": 11
                },
                "Insight on potential longer-term scenarios": {
                    "counts": "6",
                    "percentage": 0.2,
                    "rank": 12
                },
                "Other epidemiological data (e.g. influenza, SARS-CoV-1)": {
                    "counts": "4",
                    "percentage": 0.13,
                    "rank": 13
                },
                "Mobility data": {
                    "counts": "4",
                    "percentage": 0.13,
                    "rank": 14
                },
                "Serological surveillance": {
                    "counts": "3",
                    "percentage": 0.1,
                    "rank": 15
                },
                "Policy data": {
                    "counts": "3",
                    "percentage": 0.1,
                    "rank": 16
                },
                "Other, please specify 1": {
                    "counts": "3",
                    "percentage": 0.1,
                    "rank": 17
                },
                "Other, please specify 2": {
                    "counts": "1",
                    "percentage": 0.03,
                    "rank": 22
                },
                "Other, please specify 3": {
                    "counts": "0",
                    "percentage": 0.0,
                    "rank": 24
                },
                "Consumer data (e.g. at-home test, mask, or disinfectant purchases)": {
                    "counts": "3",
                    "percentage": 0.1,
                    "rank": 18
                },
                "Other demographic data": {
                    "counts": "3",
                    "percentage": 0.1,
                    "rank": 19
                },
                "Health risk factors data": {
                    "counts": "3",
                    "percentage": 0.1,
                    "rank": 20
                },
                "Other behavioral data (e.g. survey, social media or news sentiment analysis)": {
                    "counts": "2",
                    "percentage": 0.07,
                    "rank": 21
                },
                "Climate or environmental data (e.g. temperature, humidity)": {
                    "counts": "0",
                    "percentage": 0.0,
                    "rank": 23
                }
            }
        },
        "Q265": {
            "question_text": "If you have any feedback you would like to provide on the survey, please enter it here. \nOptional.",
            "withheld_reason": "open response"
        }
    },
    "public_health_institutions": {
        "Q1": {
            "question_text": "Did you generate or use COVID-19 modeling, data, or surveillance tools for the US?",
            "sample_size": 17,
            "answer_data": {
                "Yes": {
                    "counts": "17",
                    "percentage": 1.0
                },
                "No": {
                    "counts": "0",
                    "percentage": 0.0
                }
            }
        },
        "Q2": {
            "question_text": "Are you a US resident?",
            "sample_size": 17,
            "answer_data": {
                "Yes": {
                    "counts": "16",
                    "percentage": 0.94
                },
                "No": {
                    "counts": "1",
                    "percentage": 0.06
                }
            }
        },
        "Q3": {
            "question_text": "Does your institution allow you to accept compensation, in the form of a $100 gift card, for completing this survey?\n\n(Federal or state employees often cannot accept payment or gifts)",
            "sample_size": 17,
            "answer_data": {
                "Yes": {
                    "counts": "10",
                    "percentage": 0.59
                },
                "No": {
                    "counts": "7",
                    "percentage": 0.41
                }
            }
        },
        "Q4": {
            "question_text": "Please enter your work email address. Use a .edu, .gov, or .org email if you have one in order to enable faster validation of your survey response.\n\n\n\nThis information will only be used to validate your response and send the gift card.",
            "withheld_reason": "open response"
        },
        "Q5": {
            "question_text": "Please enter your name.",
            "withheld_reason": "open response"
        },
        "Q6": {
            "question_text": "Please provide the name of the institution that is your primary affiliation.",
            "withheld_reason": "open response"
        },
        "Q7": {
            "question_text": "What type of institution are you primarily affiliated with?",
            "sample_size": 17,
            "answer_data": {
                "State or local public health department": {
                    "counts": "17",
                    "percentage": 1.0
                },
                "University": {
                    "counts": "0",
                    "percentage": 0.0
                },
                "Healthcare institution": {
                    "counts": "0",
                    "percentage": 0.0
                },
                "Other government agency, contractor, or office involved in COVID-19 policymaking": {
                    "counts": "0",
                    "percentage": 0.0
                },
                "Other for profit company": {
                    "counts": "0",
                    "percentage": 0.0
                },
                "Other nonprofit company": {
                    "counts": "0",
                    "percentage": 0.0
                },
                "Other, please specify": {
                    "counts": "0",
                    "percentage": 0.0
                },
                "CDC": {
                    "counts": "0",
                    "percentage": 0.0
                }
            }
        },
        "Q8": {
            "question_text": "Is your institution primarily doing COVID-19 research (e.g. academia) or response work (e.g. public health institutions, healthcare institutions)?",
            "sample_size": 17,
            "answer_data": {
                "Response": {
                    "counts": "16",
                    "percentage": 0.94
                },
                "Research": {
                    "counts": "1",
                    "percentage": 0.06
                }
            }
        },
        "Q9": {
            "question_text": "What type of healthcare institution are you affiliated with?",
            "withheld_reason": "sample size too small (<5)"
        },
        "Q10": {
            "question_text": "Which level of government are you affiliated with?",
            "withheld_reason": "sample size too small (<5)"
        },
        "Q11": {
            "question_text": "What is your job title or role at your institution?",
            "withheld_reason": "open response"
        },
        "Q12": {
            "question_text": "Are you willing to be contacted by the research team for follow-up questions on your responses?",
            "sample_size": 17,
            "answer_data": {
                "Yes": {
                    "counts": "15",
                    "percentage": 0.88
                },
                "No": {
                    "counts": "2",
                    "percentage": 0.12
                }
            }
        },
        "Q13": {
            "question_text": "What was your primary role in COVID-19 surveillance and response efforts?\n\n\n\nIf you work in academia, your default response would likely be 'building' unless your role included making decisions about response, such as determining university COVID-19 response policy.\n\n\nIf you work in a practice or response focused organization (public health institution, healthcare institution, etc.), your default response will likely be either 'using' or 'both'. An exception would be if your role was primarily focused on building models or datasets, and you were not making decisions or directing response efforts based on these tools.",
            "sample_size": 17,
            "answer_data": {
                "I had significant involvement in both": {
                    "counts": "8",
                    "percentage": 0.47
                },
                "Building models, tools, and/or data sets": {
                    "counts": "5",
                    "percentage": 0.29
                },
                "Using models, tools, and/or data sets": {
                    "counts": "4",
                    "percentage": 0.24
                }
            }
        },
        "Q14": {
            "question_text": "Before the COVID-19 pandemic, had you ever worked on public health-related projects?",
            "sample_size": 5,
            "answer_data": {
                "Yes, I had worked in epidemiology specifically": {
                    "counts": "5",
                    "percentage": 1.0
                },
                "Yes, I had worked in other fields in public health": {
                    "counts": "0",
                    "percentage": 0.0
                },
                "No, I had not worked in public health": {
                    "counts": "0",
                    "percentage": 0.0
                }
            }
        },
        "Q15": {
            "question_text": "To what extent did your COVID-19 work focus on the US?",
            "sample_size": 5,
            "answer_data": {
                "US only": {
                    "counts": "5",
                    "percentage": 1.0
                },
                "Mostly US, but some international": {
                    "counts": "0",
                    "percentage": 0.0
                },
                "Global, including US": {
                    "counts": "0",
                    "percentage": 0.0
                }
            }
        },
        "Q16": {
            "question_text": "Which of the following US COVID-19 research efforts did you engage in?\n\nSelect all that apply.",
            "sample_size": 5,
            "answer_data": {
                "Modeling or other forms of data analysis": {
                    "counts": "4",
                    "percentage": 0.8
                },
                "Data Aggregation: collecting and centralizing existing data for ease of access (e.g. JHU CSSE, Delphi Epidata API)": {
                    "counts": "2",
                    "percentage": 0.4
                },
                "Data Generation:  generating data that was not previously available (e.g. Facebook COVID-19 Trends and Impact Survey, sequencing to produce genomic data, conducting wastewater surveillance)": {
                    "counts": "2",
                    "percentage": 0.4
                }
            }
        },
        "Q17": {
            "question_text": "What kind of effort is your selected project?",
            "sample_size": 5,
            "answer_data": {
                "Modeling or other forms of data analysis": {
                    "counts": "3",
                    "percentage": 0.6
                },
                "Data Aggregation: collecting and centralizing existing data for ease of access": {
                    "counts": "2",
                    "percentage": 0.4
                },
                "Data Generation: generating data that was not previously available": {
                    "counts": "0",
                    "percentage": 0.0
                }
            }
        },
        "Q18": {
            "question_text": "In this survey, we want to capture only one response per project. To help us identify 'duplicate' responses (i.e., multiple people reporting about the same project), please provide a distinctive 1-2 sentence description of the project. \n\nFor example, 'We submitted a 1 to 4 week forecasting model for all US states to the US Forecasting hub with the model name JHU_CSSE-DECOM.'",
            "withheld_reason": "open response"
        },
        "Q19": {
            "question_text": "Please provide a link to your most recent publication or documentation on this project.",
            "withheld_reason": "open response"
        },
        "Q20": {
            "question_text": "How large was the team working on this project at its peak?",
            "sample_size": 5,
            "answer_data": {
                "Less than 3 people": {
                    "counts": "2",
                    "percentage": 0.4
                },
                "5-10 people": {
                    "counts": "1",
                    "percentage": 0.2
                },
                "15-30 people": {
                    "counts": "1",
                    "percentage": 0.2
                },
                "10-15 people": {
                    "counts": "1",
                    "percentage": 0.2
                },
                "3-5 people": {
                    "counts": "0",
                    "percentage": 0.0
                },
                "More than 30 people": {
                    "counts": "0",
                    "percentage": 0.0
                }
            }
        },
        "Q21": {
            "question_text": "Did this project receive funding?",
            "sample_size": 5,
            "answer_data": {
                "Funding for other projects was reallocated towards this project": {
                    "counts": "2",
                    "percentage": 0.4
                },
                "Funding was awarded specifically for this project": {
                    "counts": "1",
                    "percentage": 0.2
                },
                "No": {
                    "counts": "1",
                    "percentage": 0.2
                },
                "I don't know": {
                    "counts": "1",
                    "percentage": 0.2
                }
            }
        },
        "Q22": {
            "question_text": "How long was the gap between when you started working on this project and when you received funding?",
            "withheld_reason": "sample size too small (<5)"
        },
        "Q23": {
            "question_text": "Which of the following research objectives did your project address?",
            "withheld_reason": "sample size too small (<5)"
        },
        "Q24": {
            "question_text": "Which of the following types of modeling did your project include?",
            "withheld_reason": "sample size too small (<5)"
        },
        "Q25": {
            "question_text": "What types of methodologies did you use for this model?",
            "withheld_reason": "sample size too small (<5)"
        },
        "Q26": {
            "question_text": "Did you use any of the following statistical methods?",
            "withheld_reason": "sample size too small (<5)"
        },
        "Q27": {
            "question_text": "What was your model's geographic resolution?",
            "withheld_reason": "sample size too small (<5)"
        },
        "Q28": {
            "question_text": "Which regions best describe your geographic coverage?",
            "withheld_reason": "sample size too small (<5)"
        },
        "Q29": {
            "question_text": "Which option best describes your state level geographic coverage?",
            "withheld_reason": "sample size too small (<5)"
        },
        "Q30": {
            "question_text": "Which regions best describe your state level geographic coverage?",
            "withheld_reason": "sample size too small (<5)"
        },
        "Q31": {
            "question_text": "Which US States?",
            "withheld_reason": "sample size too small (<5)"
        },
        "Q32": {
            "question_text": "Which option best describes your county level geographic coverage?",
            "withheld_reason": "sample size too small (<5)"
        },
        "Q33": {
            "question_text": "Which regions best describe your county level geographic coverage?",
            "withheld_reason": "sample size too small (<5)"
        },
        "Q34": {
            "question_text": "Which US states best describe your county level coverage?",
            "withheld_reason": "sample size too small (<5)"
        },
        "Q35": {
            "question_text": "Please briefly describe the geographic resolution and coverage of your model (e.g. Census tract level in Baltimore city)",
            "withheld_reason": "open response"
        },
        "Q36": {
            "question_text": "Did you explicitly model any of the following populations?",
            "withheld_reason": "sample size too small (<5)"
        },
        "Q37": {
            "question_text": "Which of the following data sources did you use for this modeling project?",
            "withheld_reason": "sample size too small (<5)"
        },
        "Q38": {
            "question_text": "Rate the usefulness of each data type for your modeling work.",
            "answer_data": {
                "COVID-19 case or death data": {
                    "withheld_reason": "sample size too small (<5)"
                },
                "Mobility data": {
                    "withheld_reason": "sample size too small (<5)"
                },
                "Other behavioral data (e.g. survey, social media or news sentiment analysis)": {
                    "withheld_reason": "sample size too small (<5)"
                },
                "COVID-19 response policy data": {
                    "withheld_reason": "sample size too small (<5)"
                },
                "Climate or environmental data (e.g. temperature, humidity)": {
                    "withheld_reason": "sample size too small (<5)"
                },
                "Consumer data (e.g. home test, mask, and disinfectant purchases)": {
                    "withheld_reason": "sample size too small (<5)"
                },
                "Health risk factors data": {
                    "withheld_reason": "sample size too small (<5)"
                },
                "Other demographic data": {
                    "withheld_reason": "sample size too small (<5)"
                },
                "COVID-19 hospitalizations data": {
                    "withheld_reason": "sample size too small (<5)"
                },
                "Other epidemiological data (e.g. influenza, SARS-CoV-1)": {
                    "withheld_reason": "sample size too small (<5)"
                },
                "Vaccines allocated or administered data": {
                    "withheld_reason": "sample size too small (<5)"
                },
                "Testing data (e.g. number of tests, positivity rate)": {
                    "withheld_reason": "sample size too small (<5)"
                },
                "Serological surveillance data": {
                    "withheld_reason": "sample size too small (<5)"
                },
                "Electronic medical records or individual-level health data": {
                    "withheld_reason": "sample size too small (<5)"
                },
                "Genomic surveillance data (e.g. variant prevalence)": {
                    "withheld_reason": "sample size too small (<5)"
                },
                "Wastewater surveillance data": {
                    "withheld_reason": "sample size too small (<5)"
                }
            }
        },
        "Q39": {
            "question_text": "Did you use datasets from any of the following sources?",
            "withheld_reason": "sample size too small (<5)"
        },
        "Q40": {
            "question_text": "What portion of the data you used was publicly available?",
            "withheld_reason": "sample size too small (<5)"
        },
        "Q41": {
            "question_text": "Would a higher quality dataset for any of the following inputs have a high potential to improve your model?",
            "withheld_reason": "sample size too small (<5)"
        },
        "Q42": {
            "question_text": "Did you calibrate or fit your model to any of the above data?",
            "withheld_reason": "sample size too small (<5)"
        },
        "Q43": {
            "question_text": "Was your optimization model data-driven?",
            "withheld_reason": "sample size too small (<5)"
        },
        "Q44": {
            "question_text": "Please rate to what extent each  of the following challenges impacted your efforts to use data.",
            "withheld_reason": "sample size too small (<5)"
        },
        "Q45": {
            "question_text": "Were there any other significant challenges that impacted your efforts to use data?",
            "withheld_reason": "sample size too small (<5)"
        },
        "Q46": {
            "question_text": "Please list and rate the impact of any other significant challenges that impacted your efforts to use data.",
            "withheld_reason": "open response"
        },
        "Q47": {
            "question_text": "What were the target prediction variables of your model?",
            "withheld_reason": "sample size too small (<5)"
        },
        "Q48": {
            "question_text": "Was your target variable continuous or categorical?",
            "withheld_reason": "sample size too small (<5)"
        },
        "Q49": {
            "question_text": "How did you express quantitative uncertainty?",
            "withheld_reason": "sample size too small (<5)"
        },
        "Q50": {
            "question_text": "Did you evaluate the performance of your model?",
            "withheld_reason": "sample size too small (<5)"
        },
        "Q51": {
            "question_text": "Did you use any error metric that evaluates the performance of uncertainty estimates, like confidence intervals or quantiles?",
            "withheld_reason": "sample size too small (<5)"
        },
        "Q52": {
            "question_text": "Did your model provide outcomes (such as cases, deaths, or another target variable) broken down by specific sub-groups?",
            "withheld_reason": "sample size too small (<5)"
        },
        "Q53": {
            "question_text": "Did you measure how the performance of your model varied between different populations?",
            "withheld_reason": "sample size too small (<5)"
        },
        "Q54": {
            "question_text": "What was the decision variable of your optimization model?",
            "withheld_reason": "sample size too small (<5)"
        },
        "Q55": {
            "question_text": "Which of the following factors were part of the objective function of your optimization model?",
            "withheld_reason": "sample size too small (<5)"
        },
        "Q56": {
            "question_text": "How did your optimization model handle uncertainty?",
            "withheld_reason": "sample size too small (<5)"
        },
        "Q57": {
            "question_text": "Did you get input from relevant stakeholders or potential model users as you developed your model?",
            "withheld_reason": "sample size too small (<5)"
        },
        "Q58": {
            "question_text": "Please rate the extent to which the following challenges impacted this project.",
            "withheld_reason": "sample size too small (<5)"
        },
        "Q59": {
            "question_text": "Were there any other significant challenges that impacted this project?",
            "withheld_reason": "sample size too small (<5)"
        },
        "Q60": {
            "question_text": "Please list and rate the impact of any other significant challenges that impacted this project.",
            "withheld_reason": "open response"
        },
        "Q61": {
            "question_text": "Is there anything else you would like to share about your experience developing models?\n\nOptional.",
            "withheld_reason": "open response"
        },
        "Q62": {
            "question_text": "What types of data did you collect?",
            "withheld_reason": "sample size too small (<5)"
        },
        "Q63": {
            "question_text": "What motivated you to generate a new data set?",
            "withheld_reason": "sample size too small (<5)"
        },
        "Q64": {
            "question_text": "Which of the following research objectives did your project address?",
            "withheld_reason": "sample size too small (<5)"
        },
        "Q65": {
            "question_text": "What was your data's geographic resolution?",
            "withheld_reason": "sample size too small (<5)"
        },
        "Q66": {
            "question_text": "Which regions best describe your geographic coverage?",
            "withheld_reason": "sample size too small (<5)"
        },
        "Q67": {
            "question_text": "Which option best describes your state level geographic coverage?",
            "withheld_reason": "sample size too small (<5)"
        },
        "Q68": {
            "question_text": "Which regions best describe your state level geographic coverage?",
            "withheld_reason": "sample size too small (<5)"
        },
        "Q69": {
            "question_text": "Which US states?",
            "withheld_reason": "sample size too small (<5)"
        },
        "Q70": {
            "question_text": "Which option best describes your county level geographic coverage?",
            "withheld_reason": "sample size too small (<5)"
        },
        "Q71": {
            "question_text": "Which regions best describe your county level geographic coverage?",
            "withheld_reason": "sample size too small (<5)"
        },
        "Q72": {
            "question_text": "Which US states best describe your county level coverage?",
            "withheld_reason": "sample size too small (<5)"
        },
        "Q73": {
            "question_text": "Please briefly describe the geographic resolution and coverage of your data (e.g. census tract level in Baltimore city)",
            "withheld_reason": "open response"
        },
        "Q74": {
            "question_text": "Did your data collection focus on any of the following populations?",
            "withheld_reason": "sample size too small (<5)"
        },
        "Q75": {
            "question_text": "Did you provide data that were broken down by any of these categories?",
            "withheld_reason": "sample size too small (<5)"
        },
        "Q76": {
            "question_text": "Did you collect data with values that varied over time?",
            "withheld_reason": "sample size too small (<5)"
        },
        "Q77": {
            "question_text": "During the peak operation of your data collection effort, what was the reporting frequency of your data?",
            "withheld_reason": "sample size too small (<5)"
        },
        "Q78": {
            "question_text": "During the peak operation of your data collection effort, how long was the lag between when the data was current and when it was made available?",
            "withheld_reason": "sample size too small (<5)"
        },
        "Q79": {
            "question_text": "Please rate the extent to which the following challenges impacted your work.",
            "withheld_reason": "sample size too small (<5)"
        },
        "Q80": {
            "question_text": "Please rate to what extent the following limitations of the primary data impacted your work.\n\n\n\nPrimary data refers to datasets that you clean, aggregate, curate, etc. to generate your final dataset.",
            "withheld_reason": "sample size too small (<5)"
        },
        "Q81": {
            "question_text": "Please rate to what extent the following challenges impacted your work.",
            "withheld_reason": "sample size too small (<5)"
        },
        "Q82": {
            "question_text": "Were there any other significant challenges that impacted this project?",
            "withheld_reason": "sample size too small (<5)"
        },
        "Q83": {
            "question_text": "Please list and rate the impact of any other significant challenges that impacted this project",
            "withheld_reason": "open response"
        },
        "Q84": {
            "question_text": "Did your data have anomalies?",
            "withheld_reason": "sample size too small (<5)"
        },
        "Q85": {
            "question_text": "Did you provide corrections for these anomalies to data users?",
            "withheld_reason": "sample size too small (<5)"
        },
        "Q86": {
            "question_text": "Were any of the following sampling biases present in your dataset?",
            "withheld_reason": "sample size too small (<5)"
        },
        "Q87": {
            "question_text": "Did you provide corrections for sampling bias to data users?",
            "withheld_reason": "sample size too small (<5)"
        },
        "Q88": {
            "question_text": "Did you get input from data users as you developed your data collection process?",
            "withheld_reason": "sample size too small (<5)"
        },
        "Q89": {
            "question_text": "Was your data shared publicly?",
            "withheld_reason": "sample size too small (<5)"
        },
        "Q90": {
            "question_text": "Is there any other information you'd like to share about your experience collecting data?\n\nOptional.",
            "withheld_reason": "open response"
        },
        "Q91": {
            "question_text": "How were your findings shared?",
            "sample_size": 5,
            "answer_data": {
                "Findings were shared within my institution": {
                    "counts": "4",
                    "percentage": 0.8
                },
                "Direct communication with stakeholders (e.g. public health institutions, other government officials, healthcare institutions)": {
                    "counts": "4",
                    "percentage": 0.8
                },
                "Report ": {
                    "counts": "3",
                    "percentage": 0.6
                },
                "News or social media (including if your team was not involved in the sharing or coverage)": {
                    "counts": "2",
                    "percentage": 0.4
                },
                "Peer-reviewed journal": {
                    "counts": "1",
                    "percentage": 0.2
                },
                "Other, please specify": {
                    "counts": "1",
                    "percentage": 0.2
                },
                "US Scenario Modeling Hub": {
                    "counts": "0",
                    "percentage": 0.0
                },
                "None of the above": {
                    "counts": "0",
                    "percentage": 0.0
                },
                "Pre-print ": {
                    "counts": "0",
                    "percentage": 0.0
                },
                "US Forecast Hub": {
                    "counts": "0",
                    "percentage": 0.0
                }
            }
        },
        "Q92": {
            "question_text": "Please share the links of any publications, preprints, or reports, if available.",
            "withheld_reason": "open response"
        },
        "Q93": {
            "question_text": "Which types of media were your findings shared on?",
            "withheld_reason": "sample size too small (<5)"
        },
        "Q94": {
            "question_text": "When your findings were covered, how often did your team communicate directly with the media personnel covering your findings?",
            "withheld_reason": "sample size too small (<5)"
        },
        "Q95": {
            "question_text": "How much control did your team usually have over the resulting coverage?",
            "withheld_reason": "sample size too small (<5)"
        },
        "Q96": {
            "question_text": "Please rate to what extent you agree or disagree with the following statements about media covering your findings.",
            "withheld_reason": "sample size too small (<5)"
        },
        "Q97": {
            "question_text": "Is there anything else you want to share about media coverage of your findings?\n\nOptional.",
            "withheld_reason": "open response"
        },
        "Q98": {
            "question_text": "Did your team interact with relevant decision-makers? \n\nFor PHIs, relevant decision-makers would be policymakers in your jurisdiction. For healthcare institutions, relevant decision-makers would be institutional leadership that can take action based on your work or recommendations.",
            "withheld_reason": "sample size too small (<5)"
        },
        "Q99": {
            "question_text": "Please rate the extent to which you agree with the following statements about your work's influence on relevant decision makers.",
            "withheld_reason": "sample size too small (<5)"
        },
        "Q100": {
            "question_text": "Why weren't your findings shared within your institution?",
            "withheld_reason": "sample size too small (<5)"
        },
        "Q101": {
            "question_text": "Is there anything else you want to share about sharing findings within your institution? Optional.",
            "withheld_reason": "open response"
        },
        "Q102": {
            "question_text": "What stakeholders did you communicate with about your findings?",
            "withheld_reason": "sample size too small (<5)"
        },
        "Q103": {
            "question_text": "Why didn't you communicate with any public health institutions, healthcare institutions, or government officials?",
            "withheld_reason": "sample size too small (<5)"
        },
        "Q104": {
            "question_text": "Please rate the extent to which the following challenges impacted your efforts to collaborate with stakeholders in general (not specific to the selected project).",
            "withheld_reason": "sample size too small (<5)"
        },
        "Q105": {
            "question_text": "Were there any other significant challenges that impacted your efforts to collaborate with stakeholders in general (not specific to the selected project).",
            "withheld_reason": "sample size too small (<5)"
        },
        "Q106": {
            "question_text": "Please list and rate the impact of any other significant challenges that impacted your efforts to collaborate with stakeholders in general (not specific to the selected project).",
            "withheld_reason": "open response"
        },
        "Q107": {
            "question_text": "Is there anything else you want to share about collaborations with stakeholders? Optional.",
            "withheld_reason": "open response"
        },
        "Q108": {
            "question_text": "What type of stakeholder is your selected collaboration with?",
            "withheld_reason": "sample size too small (<5)"
        },
        "Q109": {
            "question_text": "Which of the following public health institutions did you communicate with for the selected collaboration?",
            "withheld_reason": "sample size too small (<5)"
        },
        "Q110": {
            "question_text": "Which of the following government offices or officials did you communicate with for the selected collaboration?",
            "withheld_reason": "sample size too small (<5)"
        },
        "Q111": {
            "question_text": "Which of the following healthcare institutions did you communicate with for the selected collaboration?",
            "withheld_reason": "sample size too small (<5)"
        },
        "Q112": {
            "question_text": "Before the COVID-19 pandemic, had you communicated or worked with this stakeholder before?",
            "withheld_reason": "sample size too small (<5)"
        },
        "Q113": {
            "question_text": "Did this stakeholder provide access to data that was not publicly available?",
            "withheld_reason": "sample size too small (<5)"
        },
        "Q114": {
            "question_text": "Which of the following tools did you provide to this stakeholder?",
            "withheld_reason": "sample size too small (<5)"
        },
        "Q115": {
            "question_text": "How frequently did you communicate with this stakeholder during the peak of your collaboration?",
            "withheld_reason": "sample size too small (<5)"
        },
        "Q116": {
            "question_text": "How much influence did stakeholder needs have on the development of your model?",
            "withheld_reason": "sample size too small (<5)"
        },
        "Q117": {
            "question_text": "During which stages of model development did you get stakeholder feedback?",
            "withheld_reason": "sample size too small (<5)"
        },
        "Q118": {
            "question_text": "How much influence did stakeholder needs have on the development of your data collection process or analysis?",
            "withheld_reason": "sample size too small (<5)"
        },
        "Q119": {
            "question_text": "During which stages of data collection or analysis did you get stakeholder feedback?",
            "withheld_reason": "sample size too small (<5)"
        },
        "Q120": {
            "question_text": "Rate the extent to which the following challenges impacted your collaboration with this stakeholder.",
            "withheld_reason": "sample size too small (<5)"
        },
        "Q121": {
            "question_text": "Were there any other significant challenges that impacted your collaboration with this stakeholder?",
            "withheld_reason": "sample size too small (<5)"
        },
        "Q122": {
            "question_text": "Please list and rate the impact of any other significant challenges that  impacted your collaboration with this stakeholder.",
            "withheld_reason": "open response"
        },
        "Q123": {
            "question_text": "To what extent do you agree or disagree with the following statements about your experiences engaging with this stakeholder?",
            "withheld_reason": "sample size too small (<5)"
        },
        "Q124": {
            "question_text": "To what extent did your engagement with this stakeholder inform their public health work (e.g. decision-making, policy, resource allocation, situational awareness)?",
            "withheld_reason": "sample size too small (<5)"
        },
        "Q125": {
            "question_text": "Is there anything else you want to share about collaborations with stakeholders?\n\nOptional.",
            "withheld_reason": "open response"
        },
        "Q126": {
            "question_text": "Did you collaborate with any researchers outside of your institution?\n\n\nBy collaborate, we mean having meetings with researchers to discuss COVID-19, for which researchers may have presented data and/or models or gave advice",
            "sample_size": 5,
            "answer_data": {
                "No": {
                    "counts": "3",
                    "percentage": 0.6
                },
                "Yes": {
                    "counts": "2",
                    "percentage": 0.4
                }
            }
        },
        "Q127": {
            "question_text": "Why didn't you collaborate with researchers outside of your institution?",
            "withheld_reason": "sample size too small (<5)"
        },
        "Q128": {
            "question_text": "Please rate how impactful the following challenges were for establishing successful collaborations with researchers in general (no longer specific to the selected project).",
            "withheld_reason": "sample size too small (<5)"
        },
        "Q129": {
            "question_text": "Were there any other significant challenges that impacted your efforts to establish collaborations with researchers?",
            "withheld_reason": "sample size too small (<5)"
        },
        "Q130": {
            "question_text": "Please list and rate the impact of any other significant challenges that impacted your efforts to establish collaborations with researchers.",
            "withheld_reason": "open response"
        },
        "Q131": {
            "question_text": "Did you collaborate with more than one group of researchers?",
            "withheld_reason": "sample size too small (<5)"
        },
        "Q132": {
            "question_text": "Before the COVID-19 pandemic, had you communicated or worked with these researchers before?",
            "withheld_reason": "sample size too small (<5)"
        },
        "Q133": {
            "question_text": "Was this collaboration funded?",
            "withheld_reason": "sample size too small (<5)"
        },
        "Q134": {
            "question_text": "Did you provide researchers with access to data that was not publicly available?",
            "withheld_reason": "sample size too small (<5)"
        },
        "Q135": {
            "question_text": "Which of the following tools did researchers provide in this collaboration?",
            "withheld_reason": "sample size too small (<5)"
        },
        "Q136": {
            "question_text": "How frequently did you communicate with these researchers during the peak of your collaboration?",
            "withheld_reason": "sample size too small (<5)"
        },
        "Q137": {
            "question_text": "How much influence did your needs have on the models discussed?",
            "withheld_reason": "sample size too small (<5)"
        },
        "Q138": {
            "question_text": "During which stages of model development did researchers ask for feedback?",
            "withheld_reason": "sample size too small (<5)"
        },
        "Q139": {
            "question_text": "How much influence did your needs have on the data discussed?",
            "withheld_reason": "sample size too small (<5)"
        },
        "Q140": {
            "question_text": "During which stages of data analysis or data collection process development did researchers ask for feedback?",
            "withheld_reason": "sample size too small (<5)"
        },
        "Q141": {
            "question_text": "Please rate the extent to which the following challenges impacted your collaboration.",
            "withheld_reason": "sample size too small (<5)"
        },
        "Q142": {
            "question_text": "Were there any other significant challenges that impacted your collaboration with researchers?",
            "withheld_reason": "sample size too small (<5)"
        },
        "Q143": {
            "question_text": "Please list and rate the impact of any other significant challenges that impacted your collaboration.",
            "withheld_reason": "open response"
        },
        "Q144": {
            "question_text": "To what extent do you agree or disagree with the following statements about your experiences engaging with researchers?",
            "withheld_reason": "sample size too small (<5)"
        },
        "Q145": {
            "question_text": "To what extent did your engagement with researchers inform your public health work (e.g. decision-making, policy, resource allocation, situational awareness)?",
            "withheld_reason": "sample size too small (<5)"
        },
        "Q146": {
            "question_text": "Is there anything else you want to share about collaborations with researchers?\n\nOptional.",
            "withheld_reason": "open response"
        },
        "Q147": {
            "question_text": "That you know of, were your findings from your selected project used for the following types of COVID-19 decision-making?",
            "sample_size": 5,
            "answer_data": {
                "Implementation of non-pharmaceutical interventions (e.g. mask mandates, stay at home orders, capacity limits, testing requirements) ": {
                    "counts": "5",
                    "percentage": 1.0
                },
                "Relaxing of non-pharmaceutical interventions (e.g. mask mandates, stay at home orders, capacity limits, testing requirements) ": {
                    "counts": "3",
                    "percentage": 0.6
                },
                "Resource ordering or allocation": {
                    "counts": "2",
                    "percentage": 0.4
                },
                "School closures or reopening ": {
                    "counts": "2",
                    "percentage": 0.4
                },
                "Vaccination policies ": {
                    "counts": "1",
                    "percentage": 0.2
                },
                "Investing in contact tracing ": {
                    "counts": "1",
                    "percentage": 0.2
                },
                "Healthcare institution operational decisions (e.g. hospital capacity management)": {
                    "counts": "1",
                    "percentage": 0.2
                },
                "Investing in public education campaigns ": {
                    "counts": "0",
                    "percentage": 0.0
                },
                "Not that I am aware of": {
                    "counts": "0",
                    "percentage": 0.0
                },
                "Investing in testing capacity": {
                    "counts": "0",
                    "percentage": 0.0
                },
                "Other, please specify": {
                    "counts": "0",
                    "percentage": 0.0
                }
            }
        },
        "Q148": {
            "question_text": "Why do you think your findings were not used for decision-making?",
            "withheld_reason": "sample size too small (<5)"
        },
        "Q149": {
            "question_text": "Is there anything else you want to share about why your findings may or may not have been used to make COVID-19-related decisions? Optional.",
            "withheld_reason": "open response"
        },
        "Q150": {
            "question_text": "Is this project ongoing?",
            "sample_size": 5,
            "answer_data": {
                "No": {
                    "counts": "3",
                    "percentage": 0.6
                },
                "Yes": {
                    "counts": "2",
                    "percentage": 0.4
                }
            }
        },
        "Q151": {
            "question_text": "Why did this project end?",
            "withheld_reason": "sample size too small (<5)"
        },
        "Q152": {
            "question_text": "Please select the most impactful challenges in COVID-19 data and modeling work in general (no longer specific to your selected project). Maximum of 5 total selections.",
            "sample_size": 5,
            "answer_data": {
                "Other data quality issues (e.g. anomalies, missing values, irregular reporting schedules)": {
                    "counts": "3",
                    "percentage": 0.6,
                    "rank": 1
                },
                "Difficulty translating data/modeling work to public health practice (e.g. informing decision-makers on policymaking, resource allocation, etc.)": {
                    "counts": "3",
                    "percentage": 0.6,
                    "rank": 2
                },
                "Insufficient human resources with necessary skills": {
                    "counts": "3",
                    "percentage": 0.6,
                    "rank": 3
                },
                "Data is not timely (too much lag between when data is current and when it's made available)": {
                    "counts": "3",
                    "percentage": 0.6,
                    "rank": 4
                },
                "Lack of direct communication with stakeholders": {
                    "counts": "2",
                    "percentage": 0.4,
                    "rank": 5
                },
                "Difficulty producing results fast enough for decision-making timelines": {
                    "counts": "2",
                    "percentage": 0.4,
                    "rank": 6
                },
                "Privacy or data use agreement issues": {
                    "counts": "2",
                    "percentage": 0.4,
                    "rank": 7
                },
                "Desired data was never collected": {
                    "counts": "1",
                    "percentage": 0.2,
                    "rank": 8
                },
                "Sampling biases": {
                    "counts": "1",
                    "percentage": 0.2,
                    "rank": 9
                },
                "Not in machine readable format": {
                    "counts": "1",
                    "percentage": 0.2,
                    "rank": 10
                },
                "Insufficient funding": {
                    "counts": "1",
                    "percentage": 0.2,
                    "rank": 11
                },
                "Insufficient computational resources": {
                    "counts": "1",
                    "percentage": 0.2,
                    "rank": 12
                },
                "Cost prohibitive (data available but too expensive)": {
                    "counts": "0",
                    "percentage": 0.0,
                    "rank": 13
                },
                "Lack of expertise on effective communication with stakeholders": {
                    "counts": "0",
                    "percentage": 0.0,
                    "rank": 14
                },
                "Lack of standardization in data definitions (e.g. across jurisdictions, over time)": {
                    "counts": "0",
                    "percentage": 0.0,
                    "rank": 15
                },
                "Not publicly available": {
                    "counts": "0",
                    "percentage": 0.0,
                    "rank": 16
                },
                "Other, please specify": {
                    "counts": "0",
                    "percentage": 0.0,
                    "rank": 17
                }
            }
        },
        "Q153": {
            "question_text": "Please select your top priority areas to invest in for informing future epidemic response (maximum of 7 total selections).\n\n\n\nInvestment in data could translate to higher quality data (e.g. COVID-19 cases or deaths data), more widespread collection of this data (e.g. genomic surveillance), or new data sources being available (e.g. data that captures COVID-19 risk reduction behaviors)",
            "sample_size": 5,
            "answer_data": {
                "Determining the effectiveness of different interventions (e.g. policies, vaccinations) or surveillance systems": {
                    "counts": "4",
                    "percentage": 0.8,
                    "rank": 1
                },
[truncated: 394,016 more chars]
